# Supplementary material for: Di-μ-iodido-bis­[(biphenyl-2-yl)(triphenyl­phosphane-κP)palladium(II)]
Source: Acta Crystallogr Sect E Struct Rep Online. 2012 Nov 28;68(Pt 12):m1526. doi: 10.1107/S1600536812047733 (PMC3588770; doi:10.1107/S1600536812047733)
Supplement: Supplementary file 1 [file e-68-m1526-sup1.cif]

##############################################################################
#                                                                            #
# This CIF contains the data in a paper accepted for publication in          #
# Acta Crystallographica Section E. It conforms to the requirements of       #
# Notes for Authors for Acta Crystallographica Section E, and has been       #
# peer reviewed under the auspices of the IUCr Commission on Journals.       #
#                                                                            #
# Full details of the Crystallographic Information File format               #
# are given in the paper "The Crystallographic Information File (CIF):       #
# a New Standard Archive File for Crystallography" by S. R. Hall, F. H.      #
# Allen and I. D. Brown [Acta Cryst. (1991), A47, 655-685].                  #
#                                                                            #
# The current version of the core CIF dictionary is obtainable from          #
# ftp://ftp.iucr.org/pub/cif_core.dic.                                       #
#                                                                            #
# Software is freely available for graphical display of the structure(s)     #
# in this CIF. For information consult the CIF software page                 #
# http://www.iucr.org/resources/cif/software.                                #
#                                                                            #
# This file may be used for bona fide research purposes within the           #
# scientific community so long as proper attribution is given to the journal # 
# article from which it was obtained.                                        #
#                                                                            #
##############################################################################
data_global
_audit_creation_method     SHELXL-97
_journal_data_validation_number     ?
_journal_date_recd_electronic     2012-10-18
_journal_date_accepted     2012-11-20
_journal_name_full     'Acta Crystallographica, Section E'
_journal_year     2012
_journal_volume     68
_journal_issue     12
_journal_page_first     m1526
_journal_page_last     m1526
_journal_paper_category     QM
_journal_paper_doi     10.1107/S1600536812047733
_journal_coeditor_code     YK2076
_publ_contact_author_name     'Dr. Guy Crundwell'
_publ_contact_author_address
;
Department of Chemistry & Biochemistry
Central Connecticut State University
New Britain, CT 06053, USA
;
_publ_contact_author_email     'crundwellg@mail.ccsu.edu'
_publ_contact_author_fax     '1(860)8322704'
_publ_contact_author_phone     '1(860)8322682'
_publ_section_title
;
Di-\m-iodido-bis[(biphenyl-2-yl)(triphenylphosphane-\k<i>P</i>)palladium(II)]
;
loop_
    _publ_author_name
    _publ_author_address
    'Brown, Shayne'
;
Department of Chemistry
Central Connecticut State University
New Britain, CT 06053, USA
;
    'Crundwell, Guy'
;
Department of Chemistry
Central Connecticut State University
New Britain, CT 06053, USA
;
data_I
_chemical_name_systematic
;
Di-\m-iodido-bis[(biphenyl-2-yl)(triphenylphosphane-\k<i>P</i>)palladium(II)]
;
_chemical_name_common
;
;
_chemical_formula_moiety     'C60 H48 I2 P2 Pd2'
_chemical_formula_sum     'C60 H48 I2 P2 Pd2'
_chemical_formula_iupac     '[Pd2 (C12 H9)2 I2 (C18 H15 P)2]'
_chemical_formula_weight     1297.52
_chemical_melting_point     423
_symmetry_cell_setting     monoclinic
_symmetry_space_group_name_H-M     'P 21/c'
_symmetry_space_group_name_Hall     '-P 2ybc'
loop_
    _symmetry_equiv_pos_as_xyz
    'x, y, z'
    '-x, y+1/2, -z+1/2'
    '-x, -y, -z'
    'x, -y-1/2, z-1/2'
_cell_length_a     9.6957(4)
_cell_length_b     20.0969(10)
_cell_length_c     18.3718(7)
_cell_angle_alpha     90.00
_cell_angle_beta     133.962(4)
_cell_angle_gamma     90.00
_cell_volume     2576.8(2)
_cell_formula_units_Z     2
_cell_measurement_reflns_used     4701
_cell_measurement_theta_min     4.1238
_cell_measurement_theta_max     29.5692
_cell_measurement_temperature     293(2)
_exptl_crystal_description     block
_exptl_crystal_colour     yellow
_exptl_crystal_size_max     0.25
_exptl_crystal_size_mid     0.18
_exptl_crystal_size_min     0.12
_exptl_crystal_density_diffrn     1.672
_exptl_crystal_density_meas     ?
_exptl_crystal_density_method     'not measured'
_exptl_crystal_F_000     1272
_exptl_absorpt_coefficient_mu     1.996
_exptl_absorpt_correction_type     multi-scan
_exptl_absorpt_process_details
;
(CrysAlis RED; Oxford Diffraction, 2009)
;
_exptl_absorpt_correction_T_min     0.84521
_exptl_absorpt_correction_T_max     1.00000
_exptl_special_details
;
Empirical absorption correction using spherical harmonics
implemented in SCALE3 ABSPACK scaling algorithm
(CrysAlis RED; Oxford Diffraction, 2009)
Hydrogen atoms were placed in calculated positions with C---H distances of
0.93 \%A and were included in the refinement in riding motion approximation
with <i>U</i>~iso~ = 1.2<i>U</i>~eq~ of the carrier atom.
;
_diffrn_ambient_temperature     293(2)
_diffrn_radiation_type     MoK\a
_diffrn_radiation_wavelength     0.71073
_diffrn_radiation_source     'fine-focus sealed tube'
_diffrn_radiation_monochromator     'graphite'
_diffrn_measurement_device_type     'Oxford Diffraction Xcalibur Sapphire3'
_diffrn_measurement_method     '\w scans'
_diffrn_detector_area_resol_mean     16.1790
_diffrn_reflns_number     12030
_diffrn_reflns_av_R_equivalents     0.0348
_diffrn_reflns_av_sigmaI/netI     0.0666
_diffrn_reflns_theta_min     4.26
_diffrn_reflns_theta_max     28.28
_diffrn_reflns_theta_full     28.28
_diffrn_measured_fraction_theta_max     0.952
_diffrn_measured_fraction_theta_full     0.952
_diffrn_reflns_limit_h_min     -12
_diffrn_reflns_limit_h_max     10
_diffrn_reflns_limit_k_min     -25
_diffrn_reflns_limit_k_max     19
_diffrn_reflns_limit_l_min     -24
_diffrn_reflns_limit_l_max     23
_diffrn_standards_number     0
_diffrn_standards_interval_count     ?
_diffrn_standards_interval_time     ?
_diffrn_standards_decay_%     0
_refine_special_details
;
Refinement of <i>F</i>^2^ against ALL reflections. The weighted <i>R</i>-factor
<i>wR</i> and goodness of fit <i>S</i> are based on <i>F</i>^2^, conventional
<i>R</i>-factors <i>R</i> are based on <i>F</i>, with <i>F</i> set to zero for
negative <i>F</i>^2^. The threshold expression of <i>F</i>^2^ >
\s(<i>F</i>^2^) is used only for calculating <i>R</i>-factors(gt) <i>etc</i>.
and is not relevant to the choice of reflections for refinement.
<i>R</i>-factors based on <i>F</i>^2^ are statistically about twice as large
as those based on <i>F</i>, and <i>R</i>- factors based on ALL data will be
even larger.
;
_reflns_number_total     6087
_reflns_number_gt     3783
_reflns_threshold_expression     I>2\s(I)
_refine_ls_structure_factor_coef     Fsqd
_refine_ls_matrix_type     full
_refine_ls_R_factor_all     0.1067
_refine_ls_R_factor_gt     0.0571
_refine_ls_wR_factor_gt     0.1189
_refine_ls_wR_factor_ref     0.1342
_refine_ls_goodness_of_fit_ref     1.017
_refine_ls_restrained_S_all     1.017
_refine_ls_number_reflns     6087
_refine_ls_number_parameters     298
_refine_ls_number_restraints     0
_refine_ls_hydrogen_treatment     constr
_refine_ls_weighting_scheme     calc
_refine_ls_weighting_details
         'calc w=1/[\s^2^(Fo^2^)+(0.0678P)^2^+0.4388P] where P=(Fo^2^+2Fc^2^)/3'
_atom_sites_solution_hydrogens     geom
_atom_sites_solution_primary     direct
_atom_sites_solution_secondary     difmap
_refine_ls_shift/su_max     0.001
_refine_ls_shift/su_mean     0.000
_refine_diff_density_max     1.924
_refine_diff_density_min     -0.768
_refine_ls_extinction_method     none
_refine_ls_extinction_coef     ?
loop_
    _atom_type_symbol
    _atom_type_description
    _atom_type_scat_dispersion_real
    _atom_type_scat_dispersion_imag
    _atom_type_scat_source
    'C' 'C' 0.0033 0.0016
                         'International Tables Vol C Tables 4.2.6.8 and 6.1.1.4'
    'H' 'H' 0.0000 0.0000
                         'International Tables Vol C Tables 4.2.6.8 and 6.1.1.4'
    'P' 'P' 0.1023 0.0942
                         'International Tables Vol C Tables 4.2.6.8 and 6.1.1.4'
    'I' 'I' -0.4742 1.8119
                         'International Tables Vol C Tables 4.2.6.8 and 6.1.1.4'
    'Pd' 'Pd' -0.9988 1.0072
                         'International Tables Vol C Tables 4.2.6.8 and 6.1.1.4'
_computing_data_collection     'CrysAlis CCD (Oxford Diffraction, 2009)'
_computing_cell_refinement     'CrysAlis PRO (Oxford Diffraction, 2009)'
_computing_data_reduction     'CrysAlis RED (Oxford Diffraction, 2009)'
_computing_structure_solution     'SHELXS97 (Sheldrick, 2008)'
_computing_structure_refinement     'SHELXL97 (Sheldrick, 2008)'
_computing_molecular_graphics     'PLATON (Spek, 2009)'
_computing_publication_material     'SHELXTL (Sheldrick, 2008)'
loop_
    _atom_site_type_symbol
    _atom_site_label
    _atom_site_fract_x
    _atom_site_fract_y
    _atom_site_fract_z
    _atom_site_U_iso_or_equiv
    _atom_site_adp_type
    _atom_site_calc_flag
    _atom_site_refinement_flags
    _atom_site_occupancy
    _atom_site_symmetry_multiplicity
    _atom_site_disorder_assembly
    _atom_site_disorder_group
    Pd Pd1 0.79025(6) 0.05054(2) 0.37739(3) 0.04167(15) Uani d . 1 1 . .
    I I1 1.16659(5) 0.06784(2) 0.53368(3) 0.05752(17) Uani d . 1 1 . .
    C C1 0.7754(8) 0.1416(4) 0.3248(4) 0.0551(17) Uani d . 1 1 . .
    C C2 0.8449(9) 0.1495(4) 0.2822(5) 0.067(2) Uani d . 1 1 . .
    H H2 0.9040 0.1142 0.2801 0.081 Uiso calc R 1 1 . .
    C C3 0.8265(13) 0.2129(6) 0.2404(6) 0.088(3) Uani d . 1 1 . .
    H H3 0.8758 0.2197 0.2121 0.106 Uiso calc R 1 1 . .
    C C4 0.7348(15) 0.2634(5) 0.2430(7) 0.100(3) Uani d . 1 1 . .
    H H4 0.7177 0.3040 0.2135 0.120 Uiso calc R 1 1 . .
    C C5 0.6681(12) 0.2555(4) 0.2877(6) 0.083(3) Uani d . 1 1 . .
    H H5 0.6088 0.2910 0.2895 0.099 Uiso calc R 1 1 . .
    C C6 0.6881(9) 0.1952(3) 0.3305(5) 0.0588(18) Uani d . 1 1 . .
    C C7 0.6180(11) 0.1889(4) 0.3831(6) 0.068(2) Uani d . 1 1 . .
    C C8 0.7372(13) 0.1662(4) 0.4818(6) 0.079(2) Uani d . 1 1 . .
    H H8 0.8631 0.1549 0.5171 0.095 Uiso calc R 1 1 . .
    C C9 0.6734(18) 0.1603(5) 0.5279(8) 0.106(3) Uani d . 1 1 . .
    H H9 0.7567 0.1455 0.5944 0.127 Uiso calc R 1 1 . .
    C C10 0.489(2) 0.1758(6) 0.4780(12) 0.119(4) Uani d . 1 1 . .
    H H10 0.4438 0.1685 0.5086 0.143 Uiso calc R 1 1 . .
    C C11 0.3707(18) 0.2021(6) 0.3832(11) 0.112(4) Uani d . 1 1 . .
    H H11 0.2478 0.2155 0.3512 0.134 Uiso calc R 1 1 . .
    C C12 0.4308(12) 0.2092(5) 0.3339(8) 0.092(3) Uani d . 1 1 . .
    H H12 0.3492 0.2272 0.2691 0.110 Uiso calc R 1 1 . .
    P P3 0.4805(2) 0.03204(8) 0.23017(10) 0.0410(4) Uani d . 1 1 . .
    C C13 0.4662(8) -0.0292(3) 0.1506(4) 0.0480(15) Uani d . 1 1 . .
    C C14 0.6076(11) -0.0734(4) 0.1914(6) 0.071(2) Uani d . 1 1 . .
    H H14 0.7146 -0.0723 0.2607 0.085 Uiso calc R 1 1 . .
    C C15 0.5987(12) -0.1206(4) 0.1328(7) 0.086(3) Uani d . 1 1 . .
    H H15 0.6977 -0.1510 0.1627 0.103 Uiso calc R 1 1 . .
    C C16 0.4449(14) -0.1217(5) 0.0326(7) 0.086(3) Uani d . 1 1 . .
    H H16 0.4369 -0.1535 -0.0071 0.104 Uiso calc R 1 1 . .
    C C17 0.3022(14) -0.0773(5) -0.0111(6) 0.093(3) Uani d . 1 1 . .
    H H17 0.1976 -0.0781 -0.0808 0.112 Uiso calc R 1 1 . .
    C C18 0.3103(11) -0.0303(4) 0.0472(5) 0.080(2) Uani d . 1 1 . .
    H H18 0.2114 0.0002 0.0168 0.097 Uiso calc R 1 1 . .
    C C19 0.3357(8) -0.0016(3) 0.2508(4) 0.0459(14) Uani d . 1 1 . .
    C C20 0.1854(10) -0.0459(4) 0.1846(5) 0.0637(19) Uani d . 1 1 . .
    H H20 0.1653 -0.0646 0.1315 0.076 Uiso calc R 1 1 . .
    C C21 0.0680(11) -0.0617(4) 0.1982(7) 0.080(2) Uani d . 1 1 . .
    H H21 -0.0323 -0.0914 0.1542 0.096 Uiso calc R 1 1 . .
    C C22 0.0958(12) -0.0342(5) 0.2767(7) 0.087(3) Uani d . 1 1 . .
    H H22 0.0118 -0.0442 0.2836 0.105 Uiso calc R 1 1 . .
    C C23 0.2466(12) 0.0077(5) 0.3437(7) 0.079(2) Uani d . 1 1 . .
    H H23 0.2669 0.0255 0.3973 0.095 Uiso calc R 1 1 . .
    C C24 0.3684(9) 0.0237(4) 0.3323(5) 0.0603(18) Uani d . 1 1 . .
    H H24 0.4727 0.0514 0.3789 0.072 Uiso calc R 1 1 . .
    C C25 0.3342(8) 0.1009(3) 0.1431(4) 0.0488(15) Uani d . 1 1 . .
    C C26 0.1787(10) 0.1252(4) 0.1242(6) 0.075(2) Uani d . 1 1 . .
    H H26 0.1425 0.1057 0.1548 0.090 Uiso calc R 1 1 . .
    C C27 0.0765(12) 0.1788(5) 0.0592(7) 0.097(3) Uani d . 1 1 . .
    H H27 -0.0303 0.1947 0.0449 0.116 Uiso calc R 1 1 . .
    C C28 0.1319(12) 0.2082(5) 0.0165(7) 0.089(3) Uani d . 1 1 . .
    H H28 0.0675 0.2458 -0.0234 0.107 Uiso calc R 1 1 . .
    C C29 0.2765(12) 0.1840(4) 0.0309(6) 0.080(2) Uani d . 1 1 . .
    H H29 0.3082 0.2032 -0.0019 0.097 Uiso calc R 1 1 . .
    C C30 0.3794(10) 0.1307(4) 0.0942(5) 0.068(2) Uani d . 1 1 . .
    H H30 0.4813 0.1143 0.1042 0.082 Uiso calc R 1 1 . .
loop_
    _atom_site_aniso_label
    _atom_site_aniso_U_11
    _atom_site_aniso_U_22
    _atom_site_aniso_U_33
    _atom_site_aniso_U_12
    _atom_site_aniso_U_13
    _atom_site_aniso_U_23
    Pd1 0.0298(2) 0.0497(3) 0.0306(2) 0.00165(18) 0.01537(18) 0.00405(19)
    I1 0.0344(2) 0.0661(3) 0.0443(2) -0.00152(18) 0.01692(19) 0.0123(2)
    C1 0.035(3) 0.065(5) 0.035(3) -0.013(3) 0.013(3) 0.002(3)
    C2 0.053(4) 0.087(6) 0.041(4) -0.005(4) 0.025(3) 0.011(4)
    C3 0.081(6) 0.118(9) 0.057(5) -0.021(5) 0.045(5) 0.010(5)
    C4 0.102(7) 0.092(8) 0.064(5) -0.038(6) 0.043(6) 0.008(5)
    C5 0.088(6) 0.052(5) 0.061(5) -0.008(4) 0.034(5) 0.006(4)
    C6 0.053(4) 0.042(4) 0.049(4) -0.007(3) 0.023(3) 0.003(3)
    C7 0.071(5) 0.050(5) 0.074(5) -0.003(4) 0.047(5) -0.012(4)
    C8 0.098(6) 0.075(6) 0.073(5) 0.003(5) 0.062(5) -0.008(4)
    C9 0.161(11) 0.092(8) 0.106(8) 0.002(7) 0.108(9) -0.007(6)
    C10 0.149(12) 0.107(10) 0.156(12) -0.014(8) 0.125(11) -0.031(8)
    C11 0.110(9) 0.109(9) 0.152(11) -0.009(7) 0.104(9) -0.040(8)
    C12 0.076(6) 0.078(7) 0.099(7) -0.003(4) 0.053(6) -0.020(5)
    P3 0.0330(7) 0.0439(10) 0.0318(7) 0.0029(6) 0.0172(6) 0.0024(6)
    C13 0.044(3) 0.047(4) 0.045(3) 0.000(3) 0.028(3) -0.008(3)
    C14 0.069(5) 0.075(6) 0.064(5) 0.007(4) 0.045(4) -0.008(4)
    C15 0.080(6) 0.091(7) 0.084(6) 0.010(5) 0.056(5) -0.015(5)
    C16 0.101(7) 0.092(7) 0.085(6) -0.006(5) 0.071(6) -0.027(5)
    C17 0.093(7) 0.112(8) 0.054(5) -0.004(5) 0.043(5) -0.023(5)
    C18 0.067(5) 0.088(6) 0.043(4) 0.012(4) 0.022(4) -0.015(4)
    C19 0.041(3) 0.044(4) 0.043(3) 0.002(3) 0.026(3) 0.004(3)
    C20 0.053(4) 0.066(5) 0.057(4) -0.011(3) 0.033(4) -0.004(4)
    C21 0.060(5) 0.085(6) 0.072(5) -0.022(4) 0.037(4) 0.006(4)
    C22 0.063(5) 0.116(8) 0.091(6) -0.013(5) 0.056(5) 0.008(6)
    C23 0.077(5) 0.101(7) 0.082(5) -0.001(5) 0.064(5) 0.001(5)
    C24 0.053(4) 0.068(5) 0.059(4) -0.010(3) 0.038(4) -0.014(4)
    C25 0.032(3) 0.051(4) 0.037(3) 0.001(3) 0.014(3) 0.003(3)
    C26 0.056(4) 0.075(6) 0.076(5) 0.019(4) 0.039(4) 0.020(4)
    C27 0.074(6) 0.104(8) 0.097(7) 0.047(5) 0.054(6) 0.040(6)
    C28 0.067(5) 0.076(6) 0.076(6) 0.023(4) 0.031(5) 0.030(5)
    C29 0.072(5) 0.075(6) 0.056(4) -0.001(4) 0.031(4) 0.023(4)
    C30 0.053(4) 0.077(6) 0.053(4) 0.007(4) 0.028(4) 0.020(4)
_geom_special_details
;
All e.s.d.'s (except the e.s.d. in the dihedral angle between two l.s. planes)
are estimated using the full covariance matrix. The cell e.s.d.'s are taken
into account individually in the estimation of e.s.d.'s in distances, angles
and torsion angles; correlations between e.s.d.'s in cell parameters are only
used when they are defined by crystal symmetry. An approximate (isotropic)
treatment of cell e.s.d.'s is used for estimating e.s.d.'s involving l.s.
planes.
;
loop_
    _geom_bond_atom_site_label_1
    _geom_bond_atom_site_label_2
    _geom_bond_site_symmetry_2
    _geom_bond_distance
    _geom_bond_publ_flag
    Pd1 C1 . 2.028(7) no
    Pd1 P3 . 2.2792(14) no
    Pd1 I1 . 2.6709(6) no
    Pd1 I1 3_756 2.7486(7) no
    I1 Pd1 3_756 2.7486(7) no
    C1 C2 . 1.349(9) no
    C1 C6 . 1.417(10) no
    C2 C3 . 1.434(12) no
    C2 H2 . 0.9300 no
    C3 C4 . 1.372(13) no
    C3 H3 . 0.9300 no
    C4 C5 . 1.361(12) no
    C4 H4 . 0.9300 no
    C5 C6 . 1.385(10) no
    C5 H5 . 0.9300 no
    C6 C7 . 1.525(10) no
    C7 C8 . 1.386(11) no
    C7 C12 . 1.414(10) no
    C8 C9 . 1.356(11) no
    C8 H8 . 0.9300 no
    C9 C10 . 1.366(14) no
    C9 H9 . 0.9300 no
    C10 C11 . 1.362(15) no
    C10 H10 . 0.9300 no
    C11 C12 . 1.385(13) no
    C11 H11 . 0.9300 no
    C12 H12 . 0.9300 no
    P3 C19 . 1.821(6) no
    P3 C25 . 1.827(6) no
    P3 C13 . 1.842(6) no
    C13 C14 . 1.342(9) no
    C13 C18 . 1.381(9) no
    C14 C15 . 1.392(10) no
    C14 H14 . 0.9300 no
    C15 C16 . 1.343(11) no
    C15 H15 . 0.9300 no
    C16 C17 . 1.347(12) no
    C16 H16 . 0.9300 no
    C17 C18 . 1.389(11) no
    C17 H17 . 0.9300 no
    C18 H18 . 0.9300 no
    C19 C20 . 1.391(9) no
    C19 C24 . 1.392(8) no
    C20 C21 . 1.362(10) no
    C20 H20 . 0.9300 no
    C21 C22 . 1.384(12) no
    C21 H21 . 0.9300 no
    C22 C23 . 1.366(12) no
    C22 H22 . 0.9300 no
    C23 C24 . 1.374(9) no
    C23 H23 . 0.9300 no
    C24 H24 . 0.9300 no
    C25 C26 . 1.380(9) no
    C25 C30 . 1.380(9) no
    C26 C27 . 1.389(11) no
    C26 H26 . 0.9300 no
    C27 C28 . 1.354(11) no
    C27 H27 . 0.9300 no
    C28 C29 . 1.326(11) no
    C28 H28 . 0.9300 no
    C29 C30 . 1.373(10) no
    C29 H29 . 0.9300 no
    C30 H30 . 0.9300 no
loop_
    _geom_angle_atom_site_label_1
    _geom_angle_atom_site_label_2
    _geom_angle_atom_site_label_3
    _geom_angle_site_symmetry_1
    _geom_angle_site_symmetry_3
    _geom_angle
    _geom_angle_publ_flag
    C1 Pd1 P3 . . 89.00(16) no
    C1 Pd1 I1 . . 89.25(16) no
    P3 Pd1 I1 . . 171.22(4) no
    C1 Pd1 I1 . 3_756 174.70(18) no
    P3 Pd1 I1 . 3_756 95.49(4) no
    I1 Pd1 I1 . 3_756 86.730(18) no
    Pd1 I1 Pd1 . 3_756 93.270(18) no
    C2 C1 C6 . . 121.2(7) no
    C2 C1 Pd1 . . 118.9(6) no
    C6 C1 Pd1 . . 119.9(5) no
    C1 C2 C3 . . 119.2(8) no
    C1 C2 H2 . . 120.4 no
    C3 C2 H2 . . 120.4 no
    C4 C3 C2 . . 118.7(8) no
    C4 C3 H3 . . 120.6 no
    C2 C3 H3 . . 120.6 no
    C5 C4 C3 . . 121.8(9) no
    C5 C4 H4 . . 119.1 no
    C3 C4 H4 . . 119.1 no
    C4 C5 C6 . . 120.4(9) no
    C4 C5 H5 . . 119.8 no
    C6 C5 H5 . . 119.8 no
    C5 C6 C1 . . 118.6(7) no
    C5 C6 C7 . . 119.0(7) no
    C1 C6 C7 . . 122.4(6) no
    C8 C7 C12 . . 117.8(8) no
    C8 C7 C6 . . 121.5(7) no
    C12 C7 C6 . . 120.6(8) no
    C9 C8 C7 . . 121.2(9) no
    C9 C8 H8 . . 119.4 no
    C7 C8 H8 . . 119.4 no
    C8 C9 C10 . . 121.0(11) no
    C8 C9 H9 . . 119.5 no
    C10 C9 H9 . . 119.5 no
    C11 C10 C9 . . 119.5(12) no
    C11 C10 H10 . . 120.3 no
    C9 C10 H10 . . 120.3 no
    C10 C11 C12 . . 121.1(11) no
    C10 C11 H11 . . 119.5 no
    C12 C11 H11 . . 119.5 no
    C11 C12 C7 . . 119.2(10) no
    C11 C12 H12 . . 120.4 no
    C7 C12 H12 . . 120.4 no
    C19 P3 C25 . . 102.8(3) no
    C19 P3 C13 . . 105.9(3) no
    C25 P3 C13 . . 103.1(3) no
    C19 P3 Pd1 . . 112.63(19) no
    C25 P3 Pd1 . . 119.9(2) no
    C13 P3 Pd1 . . 111.23(19) no
    C14 C13 C18 . . 118.5(7) no
    C14 C13 P3 . . 120.9(5) no
    C18 C13 P3 . . 120.6(5) no
    C13 C14 C15 . . 121.9(8) no
    C13 C14 H14 . . 119.1 no
    C15 C14 H14 . . 119.1 no
    C16 C15 C14 . . 119.1(8) no
    C16 C15 H15 . . 120.5 no
    C14 C15 H15 . . 120.5 no
    C15 C16 C17 . . 120.6(8) no
    C15 C16 H16 . . 119.7 no
    C17 C16 H16 . . 119.7 no
    C16 C17 C18 . . 120.4(8) no
    C16 C17 H17 . . 119.8 no
    C18 C17 H17 . . 119.8 no
    C13 C18 C17 . . 119.6(7) no
    C13 C18 H18 . . 120.2 no
    C17 C18 H18 . . 120.2 no
    C20 C19 C24 . . 119.5(6) no
    C20 C19 P3 . . 123.1(5) no
    C24 C19 P3 . . 117.1(5) no
    C21 C20 C19 . . 119.3(7) no
    C21 C20 H20 . . 120.3 no
    C19 C20 H20 . . 120.3 no
    C20 C21 C22 . . 121.0(7) no
    C20 C21 H21 . . 119.5 no
    C22 C21 H21 . . 119.5 no
    C23 C22 C21 . . 119.9(8) no
    C23 C22 H22 . . 120.1 no
    C21 C22 H22 . . 120.1 no
    C22 C23 C24 . . 120.1(8) no
    C22 C23 H23 . . 120.0 no
    C24 C23 H23 . . 120.0 no
    C23 C24 C19 . . 120.1(7) no
    C23 C24 H24 . . 120.0 no
    C19 C24 H24 . . 120.0 no
    C26 C25 C30 . . 118.0(6) no
    C26 C25 P3 . . 122.5(5) no
    C30 C25 P3 . . 119.6(5) no
    C25 C26 C27 . . 119.5(8) no
    C25 C26 H26 . . 120.2 no
    C27 C26 H26 . . 120.2 no
    C28 C27 C26 . . 120.2(8) no
    C28 C27 H27 . . 119.9 no
    C26 C27 H27 . . 119.9 no
    C29 C28 C27 . . 121.0(8) no
    C29 C28 H28 . . 119.5 no
    C27 C28 H28 . . 119.5 no
    C28 C29 C30 . . 120.1(8) no
    C28 C29 H29 . . 119.9 no
    C30 C29 H29 . . 119.9 no
    C29 C30 C25 . . 121.1(7) no
    C29 C30 H30 . . 119.5 no
    C25 C30 H30 . . 119.5 no
