# Supplementary material for: Di-μ-iodido-bis­[(biphenyl-2-yl)(triphenyl­phosphane-κP)palladium(II)]
Source: Acta Crystallogr Sect E Struct Rep Online. 2012 Nov 28;68(Pt 12):m1526. doi: 10.1107/S1600536812047733 (PMC3588770; doi:10.1107/S1600536812047733)
Supplement: Supplementary file 2 [file e-68-m1526-Isup2.hkl]

# 
# h,k,l, Fc-squared, Fo-squared, sigma(Fo-squared) and status flag 
# 
data_I
_shelx_title ' 14c in P2(1)/c' 
_shelx_refln_list_code          4 
_shelx_F_calc_maximum      303.69 
_exptl_crystal_F_000      1272.00 
_reflns_d_resolution_high  0.7501 
 
loop_ 
 _symmetry_equiv_pos_as_xyz 
 'x, y, z' 
 '-x, y+1/2, -z+1/2' 
 '-x, -y, -z' 
 'x, -y-1/2, z-1/2' 
 
_cell_length_a     9.6957 
_cell_length_b    20.0969 
_cell_length_c    18.3718 
_cell_angle_alpha  90.000 
_cell_angle_beta  133.962 
_cell_angle_gamma  90.000 
 
_shelx_F_squared_multiplier     1.000 
 
loop_ 
 _refln_index_h 
 _refln_index_k 
 _refln_index_l 
 _refln_F_squared_calc 
 _refln_F_squared_meas 
 _refln_F_squared_sigma 
 _refln_observed_status 
   2   0   0    75762.44    85464.80    699.64 o 
   3   0   0    52937.80    55188.82    704.23 o 
   4   0   0      148.23      268.96     93.48 o 
   5   0   0    10260.31    10018.59    154.84 o 
   6   0   0     8129.80     7917.38    164.59 o 
   7   0   0     1310.37     1103.94    136.49 o 
   8   0   0     1230.96     1320.71    159.43 o 
   9   0   0      102.55      255.20    174.34 o 
   2   1   0      417.09      486.15     32.13 o 
   3   1   0     6599.66     6727.42     66.50 o 
   4   1   0      539.83      546.46     65.10 o 
   5   1   0     1688.61     1933.73     89.92 o 
   6   1   0      378.83      367.89    103.34 o 
   7   1   0      187.94      142.33    101.99 o 
   8   1   0      634.60      649.99     98.36 o 
   9   1   0       61.93       89.07    112.02 o 
   2   2   0    10361.32    11306.31    177.55 o 
   3   2   0    34753.70    35504.75    399.98 o 
   4   2   0      935.20      862.59     65.86 o 
   5   2   0     5472.35     5406.04    141.65 o 
   6   2   0     3704.88     3432.35    288.17 o 
   7   2   0     1449.77     1250.21    103.19 o 
   8   2   0      542.33      588.85    100.79 o 
   9   2   0        9.95      321.15    173.76 o 
   2   3   0       39.52      108.41     19.77 o 
   3   3   0     4672.12     4932.65     60.24 o 
   4   3   0      807.88      674.27     59.51 o 
   5   3   0    11470.86    11578.00    437.85 o 
   6   3   0     2134.85     1907.74     96.79 o 
   7   3   0     1703.01     1500.02    101.32 o 
   8   3   0     3315.06     3150.38    309.68 o 
   9   3   0      401.42      376.20    168.60 o 
   1   4   0      668.07     1035.39    119.86 o 
   2   4   0      312.53      267.40     28.50 o 
   3   4   0       50.43       84.16     32.74 o 
   4   4   0     1899.41     2164.06     82.87 o 
   5   4   0      142.81      188.45     84.68 o 
   6   4   0        1.38      -38.57     91.73 o 
   7   4   0      571.02      641.67     99.78 o 
   8   4   0        1.32      181.34    105.12 o 
   9   4   0       89.40      286.74    167.45 o 
   1   5   0     1934.46     2330.77     35.84 o 
   2   5   0      371.92      492.29     26.91 o 
   3   5   0     6517.65     7690.07    178.07 o 
   4   5   0      592.15      427.18     64.29 o 
   5   5   0     6108.72     5501.08    395.41 o 
   6   5   0     4364.65     4050.88    269.53 o 
   7   5   0      829.39      836.61    164.01 o 
   8   5   0     2904.43     2632.98    105.57 o 
   9   5   0      683.39      788.53    171.47 o 
   0   6   0     7599.89     8678.43    104.77 o 
   1   6   0    12666.15    14008.74    172.86 o 
   2   6   0     8225.18     8290.41     43.16 o 
   3   6   0    12545.74    12836.38    303.38 o 
   4   6   0     1924.67     2090.23     64.46 o 
   5   6   0     4231.59     4016.03    153.69 o 
   6   6   0     2590.79     2332.30     91.28 o 
   7   6   0      116.65      180.09    115.84 o 
   8   6   0      592.74      645.34     92.58 o 
   9   6   0      223.40      404.87    158.28 o 
   1   7   0    12689.29    14290.93    173.41 o 
   2   7   0     1128.26     1154.40     63.66 o 
   3   7   0     3434.23     3524.96     70.92 o 
   4   7   0     1216.11     1389.41     43.76 o 
   5   7   0       23.48      -17.88     83.61 o 
   6   7   0     2730.16     2588.29     91.50 o 
   7   7   0        1.44       78.45     92.86 o 
   8   7   0      457.40      431.39    103.52 o 
   0   8   0    62837.65    61592.51    836.36 o 
   1   8   0    10990.19    12299.04    142.79 o 
   2   8   0    14068.11    13149.75    102.08 o 
   3   8   0    23543.02    22211.56    389.76 o 
   4   8   0       57.54       97.49     39.04 o 
   5   8   0     5240.87     5063.06    221.65 o 
   6   8   0     2178.00     2198.03     92.04 o 
   7   8   0       76.97      109.38     93.38 o 
   8   8   0      821.33      870.42    101.50 o 
   1   9   0    15652.63    16899.31    357.61 o 
   2   9   0     8502.00     8287.27     74.89 o 
   3   9   0      524.98      529.17     26.61 o 
   4   9   0     2999.86     3232.91    100.10 o 
   5   9   0     1073.31     1235.92     83.42 o 
   6   9   0      142.80      178.40     78.40 o 
   7   9   0      298.30      296.57     89.89 o 
   8   9   0      126.88      292.30    103.68 o 
   0  10   0    23475.95    22724.01    304.51 o 
   1  10   0     3878.91     4190.71     73.21 o 
   2  10   0     9044.26     8778.20    127.05 o 
   3  10   0    15355.31    14548.93    278.48 o 
   4  10   0     2074.86     2127.73     46.74 o 
   5  10   0     4796.51     4740.24     88.32 o 
   6  10   0      358.91      320.94     80.24 o 
   7  10   0     1167.95     1254.58     92.21 o 
   8  10   0      282.99      190.39    150.25 o 
   1  11   0      112.66      214.32     66.14 o 
   2  11   0     5177.85     4921.30     96.05 o 
   3  11   0      268.96      310.59     25.58 o 
   4  11   0     1174.56     1201.87     40.45 o 
   5  11   0     2946.59     2913.07    190.11 o 
   6  11   0      137.17      145.89     78.34 o 
   7  11   0      617.30      695.62    140.50 o 
   8  11   0     1261.97     1376.91    153.12 o 
   0  12   0     4683.21     4653.32     37.82 o 
   1  12   0      416.28      474.51     74.15 o 
   2  12   0       38.05       65.39     24.17 o 
   3  12   0     2105.78     2104.65     96.18 o 
   4  12   0     1501.76     1653.75     63.91 o 
   5  12   0      764.77      875.53     67.97 o 
   6  12   0       90.44      201.29    134.77 o 
   7  12   0     1196.74     1370.03    157.71 o 
   8  12   0        4.61      139.35    176.06 o 
   1  13   0      187.27      310.55    136.45 o 
   2  13   0        2.22        0.48     13.54 o 
   3  13   0     1468.85     1421.03     62.57 o 
   4  13   0       21.19       61.96     55.25 o 
   5  13   0     1917.84     1902.21    125.59 o 
   6  13   0      980.24      909.53    127.31 o 
   7  13   0       39.39      125.02    131.90 o 
   0  14   0      642.94      611.32    164.59 o 
   1  14   0     3183.90     2919.70    184.27 o 
   2  14   0     1622.98     1538.17     67.50 o 
   3  14   0     1364.05     1314.56    151.68 o 
   4  14   0     2429.74     2080.54     93.67 o 
   5  14   0      794.19      678.99    121.00 o 
   6  14   0      585.19      654.91    135.34 o 
   7  14   0      659.97      709.39    161.15 o 
   1  15   0     4373.15     4043.98    117.83 o 
   2  15   0      543.82      741.28    181.79 o 
   3  15   0      923.50      718.44     84.07 o 
   4  15   0     1957.07     1746.77     91.22 o 
   5  15   0       61.67     -175.89    275.84 o 
   6  15   0     1018.48     1107.38    146.81 o 
   7  15   0       50.10      154.84    147.96 o 
   0  16   0     3802.35     3930.02    186.38 o 
   1  16   0     1725.21     1407.88    197.27 o 
   2  16   0     3242.04     2967.76    418.35 o 
   3  16   0      868.28      720.90     94.34 o 
   4  16   0      592.10      482.05     90.79 o 
   5  16   0     1411.77     1361.44    103.33 o 
   6  16   0      189.20      125.65    194.41 o 
   7  16   0        6.72       77.42    142.22 o 
   1  17   0     5148.35     5235.82    200.14 o 
   2  17   0     3077.27     3590.52    189.25 o 
   3  17   0      563.67      588.76    174.62 o 
   4  17   0     2943.92     2908.96     97.92 o 
   5  17   0      140.27       88.66    135.34 o 
   6  17   0      494.26      414.66    110.49 o 
   7  17   0      113.19       17.20    162.87 o 
   0  18   0      494.64      662.36    173.19 o 
   1  18   0     1060.72     1243.86    202.44 o 
   2  18   0     1950.91     2160.85    193.26 o 
   3  18   0      391.31      512.69    142.79 o 
   4  18   0       36.84      227.10    192.11 o 
   5  18   0     1070.84      966.50    107.32 o 
   6  18   0        0.04     -120.15    120.15 o 
   1  19   0     2262.34     2154.54    164.01 o 
   2  19   0      982.03      611.32    200.72 o 
   3  19   0       91.72      168.60    165.16 o 
   4  19   0      767.51      978.92    160.57 o 
   5  19   0      369.31      441.00    178.92 o 
   6  19   0       86.81      -47.02    203.01 o 
   0  20   0       95.62      255.20    193.83 o 
   1  20   0       88.69      102.65    206.45 o 
   2  20   0     1143.70      917.56    209.89 o 
   3  20   0       37.55      325.16    182.36 o 
   4  20   0      229.96      494.91    176.06 o 
   5  20   0      300.78      241.43    180.07 o 
   1  21   0       15.20      204.16    165.73 o 
   2  21   0       31.75      -84.87    189.25 o 
   3  21   0       19.75      269.53    192.11 o 
   4  21   0        0.37      380.79    199.57 o 
   5  21   0      101.91      358.99    220.79 o 
   0  22   0       41.01      509.24    213.33 o 
   1  22   0        1.55      165.16    214.48 o 
   2  22   0      149.61     -125.02    168.60 o 
   3  22   0       71.92     -204.16    204.16 o 
   4  22   0      292.95     1101.07    218.49 o 
   1  23   0      613.41      929.60    194.98 o 
   2  23   0      211.68      119.28    220.21 o 
   3  23   0       55.18     -197.85    197.85 o 
   4  23   0      507.17     1601.14    230.54 o 
   0  24   0       16.53      329.17    208.17 o 
   1  24   0       21.57      421.50    204.16 o 
   2  24   0        2.56      -46.45    223.08 o 
   3  24   0       16.73     -120.43    180.07 o 
   1  25   0      646.80     1306.37    241.43 o 
   2  25   0      287.08      407.17    199.57 o 
  -9   1   1     1080.31     1055.02    121.29 o 
  -8   1   1      737.63      712.38    102.63 o 
  -7   1   1      149.35      172.91     87.86 o 
  -6   1   1    13973.29    13871.03    262.36 o 
  -5   1   1     9430.86     8889.93     97.82 o 
  -4   1   1     9129.98     9983.63     83.73 o 
  -3   1   1    86015.63    92230.02    798.85 o 
  -2   1   1     8229.85     8798.89    191.04 o 
   1   1   1     5224.26     6514.06     71.92 o 
   2   1   1    63165.33    68820.92    948.81 o 
   3   1   1     8663.72     8977.92     78.40 o 
   4   1   1     3974.16     3895.20     81.05 o 
   5   1   1    10626.27    10679.64    120.58 o 
   6   1   1        4.93       25.30     92.87 o 
   7   1   1       39.83      -26.95     96.03 o 
   8   1   1      527.87      384.33    116.77 o 
  -9   2   1      558.88      623.64    115.21 o 
  -8   2   1     1825.20     1838.77    101.95 o 
  -7   2   1       32.99       19.95     94.01 o 
  -6   2   1     1125.28     1101.48     94.36 o 
  -5   2   1     1709.91     1795.63     81.46 o 
  -4   2   1      205.98      242.18     59.51 o 
  -3   2   1       61.39      171.40     45.15 o 
  -2   2   1       55.98       96.02     23.54 o 
   1   2   1       90.66      153.67     17.36 o 
   2   2   1    17638.41    20026.15    158.98 o 
   3   2   1     4595.42     4766.88     51.81 o 
   4   2   1     5462.16     5529.21     86.19 o 
   5   2   1     5931.21     6190.24    155.98 o 
   6   2   1     1041.65     1033.89     94.08 o 
   7   2   1     3397.94     3160.77    118.42 o 
   8   2   1     1467.08     1455.54    118.34 o 
  -9   3   1      246.63      361.09    115.03 o 
  -8   3   1      163.48      295.32    105.55 o 
  -7   3   1      347.96      352.77    110.68 o 
  -6   3   1     2346.36     2110.00    122.72 o 
  -5   3   1     2727.69     2430.14     63.86 o 
  -4   3   1     1659.67     1583.61     62.46 o 
  -3   3   1    15389.36    16444.20    105.66 o 
  -2   3   1     1498.42     2051.49     19.20 o 
   1   3   1    11765.74    13108.32    141.56 o 
   2   3   1     8245.58     9078.87    155.36 o 
   3   3   1      793.61      613.88     21.56 o 
   4   3   1      381.53      419.34     55.25 o 
   5   3   1     2063.82     1963.07    100.59 o 
   6   3   1      398.80      382.31     96.70 o 
   7   3   1       35.77       71.61     99.60 o 
   8   3   1       80.31      177.14    115.87 o 
  -9   4   1     1111.37     1164.48    123.01 o 
  -8   4   1     3896.36     3885.95    295.34 o 
  -7   4   1       37.72       42.31     97.20 o 
  -6   4   1     2980.17     2977.98    230.25 o 
  -5   4   1     4836.07     4332.83     87.60 o 
  -4   4   1     4620.44     4861.28     98.92 o 
  -3   4   1       19.39       83.81     25.31 o 
  -2   4   1     2273.06     3088.60     28.49 o 
  -1   4   1    13996.71    14289.98    446.35 o 
   0   4   1     2274.11     3145.90     71.95 o 
   1   4   1    30443.03    34605.60   1029.67 o 
   2   4   1    16535.92    16765.60    270.68 o 
   3   4   1     4884.84     5220.08    104.29 o 
   4   4   1     7133.84     5991.54    320.78 o 
   5   4   1    10495.18     9918.50    709.10 o 
   6   4   1     1587.69     1539.62     98.29 o 
   7   4   1     5280.85     4693.57    482.29 o 
   8   4   1     2643.37     2615.30    353.55 o 
  -9   5   1       99.21      214.34    107.81 o 
  -8   5   1      176.68      349.51     96.08 o 
  -7   5   1      515.89      564.02    114.12 o 
  -6   5   1      972.16     1018.44     93.07 o 
  -5   5   1      332.28      322.01     76.75 o 
  -4   5   1     1445.58     1562.07     60.08 o 
  -3   5   1     5355.75     5561.03    103.93 o 
  -2   5   1     4456.04     3697.80     35.29 o 
  -1   5   1    35698.25    39221.86    478.85 o 
   0   5   1       39.45      162.89     27.32 o 
   1   5   1     3620.81     3796.40     63.66 o 
   2   5   1      152.42      163.03     16.04 o 
   3   5   1    10044.26    11598.86    211.04 o 
   4   5   1        7.76        9.62     47.28 o 
   5   5   1       11.71       44.82     89.64 o 
   6   5   1     1304.93     1183.66     99.21 o 
   7   5   1       61.19       18.98    104.74 o 
   8   5   1       38.93      111.29    146.24 o 
  -9   6   1      600.10      743.82    109.64 o 
  -8   6   1     1572.55     1644.22     99.97 o 
  -7   6   1      194.05      253.94    106.95 o 
  -6   6   1      943.37      863.75    111.83 o 
  -5   6   1      921.09      811.77     80.57 o 
  -4   6   1     2512.30     2734.87     63.37 o 
  -3   6   1       83.65      135.41     24.36 o 
  -2   6   1      876.44      967.44     29.86 o 
  -1   6   1     2165.71     2562.33     74.00 o 
   0   6   1     8469.01     8380.81     74.33 o 
   1   6   1     6820.23     6122.98     67.10 o 
   2   6   1      578.20      598.25     19.74 o 
   3   6   1     7948.39     8350.94    281.58 o 
   4   6   1     2505.59     2362.67    116.10 o 
   5   6   1     5996.26     5294.10    269.25 o 
   6   6   1      665.42      637.69     93.80 o 
   7   6   1     2542.21     2453.95    152.54 o 
   8   6   1     1207.81     1284.36    266.95 o 
  -9   7   1      613.44      701.36    155.98 o 
  -8   7   1     1248.72     1432.35    104.58 o 
  -7   7   1      457.51      506.20    106.09 o 
  -6   7   1     7725.12     7471.37    199.86 o 
  -5   7   1     4234.13     3903.22     83.40 o 
  -4   7   1     6488.38     6815.36    106.38 o 
  -3   7   1    31308.86    31214.54    228.01 o 
  -2   7   1     2806.88     2910.18     33.26 o 
  -1   7   1    18472.37    19155.42    162.46 o 
   0   7   1    30794.11    32415.62    257.68 o 
   1   7   1     1242.92     1028.46     71.97 o 
   2   7   1     8878.21     7828.59     44.36 o 
   3   7   1    10509.83    11032.08    339.78 o 
   4   7   1      178.88      183.97     47.51 o 
   5   7   1     6339.50     6030.16    106.51 o 
   6   7   1     1073.80      969.15     98.92 o 
   7   7   1      133.89      230.10    136.49 o 
   8   7   1      252.99      236.01    108.42 o 
  -9   8   1       50.34      113.55    138.21 o 
  -8   8   1       74.58      102.20     92.72 o 
  -7   8   1     1150.11     1230.73     90.61 o 
  -6   8   1      277.80      287.00     80.91 o 
  -5   8   1      333.83      367.89     74.93 o 
  -4   8   1     7548.45     7650.92    109.84 o 
  -3   8   1      262.46      292.72     22.35 o 
  -2   8   1     5491.11     6184.04     56.35 o 
  -1   8   1    10292.81    10528.37    117.46 o 
   0   8   1     4907.85     5841.43    110.76 o 
   1   8   1     3875.39     4131.96     85.45 o 
   2   8   1      513.08      482.98     33.64 o 
   3   8   1     6365.52     6738.05    261.50 o 
   4   8   1       79.34       86.47     45.95 o 
   5   8   1      389.97      302.68     85.12 o 
   6   8   1      736.89      613.94     86.42 o 
   7   8   1      168.69      198.79    190.11 o 
   8   8   1        0.13       23.79    112.08 o 
  -8   9   1     1292.65     1395.19    104.00 o 
  -7   9   1        0.51       65.43     84.87 o 
  -6   9   1     6674.26     6444.87     99.47 o 
  -5   9   1     4092.78     4075.28     85.27 o 
  -4   9   1     3564.67     3742.82     81.84 o 
  -3   9   1    32468.66    31625.10    393.67 o 
  -2   9   1     9638.78     8928.97    122.47 o 
  -1   9   1    25961.48    26635.02    361.04 o 
   0   9   1    41407.02    41125.93    575.19 o 
   1   9   1     4710.98     4569.80     56.39 o 
   2   9   1    12501.87    12449.58     93.48 o 
   3   9   1     4428.24     4397.94    131.92 o 
   4   9   1     1132.27     1168.77     48.48 o 
   5   9   1     4744.27     4634.08     96.13 o 
   6   9   1       83.85       92.62     88.46 o 
   7   9   1      331.07      316.51     93.67 o 
   8   9   1       24.20       81.65    106.76 o 
  -8  10   1      429.84      502.94    165.16 o 
  -7  10   1     1247.26     1270.02     83.44 o 
  -6  10   1      323.03      381.23     73.69 o 
  -5  10   1     3951.30     3874.34     82.36 o 
  -4  10   1     4580.07     4707.07    122.33 o 
  -3  10   1     2004.56     2027.64     26.97 o 
  -2  10   1     7985.04     8020.61    143.55 o 
  -1  10   1     5550.20     6383.59    103.06 o 
   0  10   1     3067.69     3458.86     39.65 o 
   1  10   1     2913.25     3089.77     56.72 o 
   2  10   1     8995.80     8490.37     82.79 o 
   3  10   1     1194.66     1251.61     59.02 o 
   4  10   1     3481.92     3385.78    122.06 o 
   5  10   1     2082.18     2166.33    129.89 o 
   6  10   1      283.48      312.72    121.58 o 
   7  10   1      424.15      461.89    114.69 o 
  -8  11   1      793.54      941.64    158.28 o 
  -7  11   1      675.93      833.85     85.82 o 
  -6  11   1     1026.05      963.61     75.16 o 
  -5  11   1     1326.78     1350.81     69.73 o 
  -4  11   1       10.00       22.36     26.94 o 
  -3  11   1     6819.27     6638.26    127.06 o 
  -2  11   1      706.58      650.70     63.08 o 
  -1  11   1     8157.20     8018.98    193.99 o 
   0  11   1     2244.72     2084.19     62.25 o 
   1  11   1      205.65      199.40     22.96 o 
   2  11   1     7751.62     7223.18    134.77 o 
   3  11   1      337.49      337.06     26.23 o 
   4  11   1     2401.38     2662.79     75.25 o 
   5  11   1      572.76      628.51     73.44 o 
   6  11   1     1243.47     1417.85     88.54 o 
   7  11   1      477.59      691.61    155.98 o 
  -8  12   1      628.54      566.02    144.52 o 
  -7  12   1      136.89      151.40    136.49 o 
  -6  12   1     1284.05     1191.11    131.90 o 
  -5  12   1      438.75      395.88     63.00 o 
  -4  12   1        1.67      -36.85     52.57 o 
  -3  12   1       34.91       16.85     44.93 o 
  -2  12   1      462.52      550.61     55.31 o 
  -1  12   1     4102.14     4045.92     49.68 o 
   0  12   1      366.02      425.52     30.54 o 
   1  12   1      125.22      130.72     22.46 o 
   2  12   1     5852.71     5410.06     82.40 o 
   3  12   1     1454.59     1343.16     39.32 o 
   4  12   1      958.42     1075.20     68.93 o 
   5  12   1     4760.62     5015.37    133.91 o 
   6  12   1       34.43      107.24    122.15 o 
   7  12   1      912.53     1091.89    162.87 o 
  -8  13   1       17.63        0.00    174.34 o 
  -7  13   1     1139.68     1263.94    151.97 o 
  -6  13   1       77.76      118.14    121.58 o 
  -5  13   1      121.64      112.97    116.42 o 
  -4  13   1     1608.22     1553.76    124.41 o 
  -3  13   1      105.93       96.35     34.33 o 
  -2  13   1       18.27       82.42     57.75 o 
  -1  13   1       50.91       35.72     83.44 o 
   0  13   1     2260.70     2052.22     97.84 o 
   1  13   1     1073.63      933.42     45.64 o 
   2  13   1      174.75      249.65     70.19 o 
   3  13   1     4284.56     4125.41    133.47 o 
   4  13   1      284.80      365.27     60.09 o 
   5  13   1        1.29      252.90    126.16 o 
   6  13   1     2018.92     2089.16    153.69 o 
   7  13   1      178.44      243.73    139.93 o 
  -8  14   1      143.78      111.25    162.87 o 
  -7  14   1      110.63      155.41    134.77 o 
  -6  14   1      748.73      843.58    137.06 o 
  -5  14   1      127.17      153.69    116.99 o 
  -4  14   1      893.07      671.95     91.78 o 
  -3  14   1      116.63       57.99     81.14 o 
  -2  14   1     2146.44     2273.37    186.67 o 
  -1  14   1      749.20      637.25     97.62 o 
   0  14   1     2149.16     1931.74     68.04 o 
   1  14   1     1647.64     1509.23     92.04 o 
   2  14   1     1750.18     1550.52     78.80 o 
   3  14   1     1496.25     1369.17     49.64 o 
   4  14   1        0.63       40.14    103.23 o 
   5  14   1     1321.65     1332.18    133.05 o 
   6  14   1      332.60      391.11    137.06 o 
   7  14   1      378.96      274.69    167.45 o 
  -8  15   1      235.17      187.53    169.17 o 
  -7  15   1      513.06      527.02    156.56 o 
  -6  15   1      782.60      891.75    139.35 o 
  -5  15   1      271.07      -13.71    225.38 o 
  -4  15   1     1117.70      895.14     89.78 o 
  -3  15   1     2143.41     1995.86     84.55 o 
  -2  15   1      734.95     1025.06    432.11 o 
  -1  15   1     2694.91     2634.49     51.45 o 
   0  15   1     4023.58     3912.04    254.05 o 
   1  15   1        0.94       89.69    141.36 o 
   2  15   1      759.40      750.16    145.66 o 
   3  15   1     2699.21     2381.06     88.84 o 
   4  15   1        7.22     -125.13    260.36 o 
   5  15   1      317.51      355.55    129.61 o 
   6  15   1     1413.67     1384.37    135.91 o 
   7  15   1        9.54       97.49    158.85 o 
  -7  16   1      752.43      671.54    145.66 o 
  -6  16   1      237.57       17.84    132.19 o 
  -5  16   1      631.93      576.96     98.65 o 
  -4  16   1     2360.63     2091.78     89.90 o 
  -3  16   1       13.32      147.13    179.50 o 
  -2  16   1     3108.25     3061.11    269.53 o 
  -1  16   1     2639.03     2723.60    148.81 o 
   0  16   1      738.50      982.82    145.56 o 
   1  16   1     5152.31     4331.45    203.58 o 
   2  16   1      112.00      150.65    121.00 o 
   3  16   1     2206.21     2196.51     88.15 o 
   4  16   1      442.59      407.12     96.28 o 
   5  16   1      145.51       49.80    191.83 o 
   6  16   1      394.12      260.93    128.46 o 
   7  16   1        3.06        4.59    145.66 o 
  -7  17   1       14.48      -95.81    105.21 o 
  -6  17   1      470.57      248.19    189.82 o 
  -5  17   1      783.36      661.24     93.15 o 
  -4  17   1      586.06      563.15     85.92 o 
  -3  17   1     1755.90     1810.64    112.11 o 
  -2  17   1      637.49      351.54    199.57 o 
  -1  17   1     1099.50     1223.63    271.54 o 
   0  17   1     2297.54     2573.81    183.80 o 
   1  17   1        0.23     -168.03    168.03 o 
   2  17   1     1039.16     1420.49    177.78 o 
   3  17   1     1384.48     1310.67     80.15 o 
   4  17   1      734.30      698.70     88.90 o 
   5  17   1       91.04      -49.69    106.67 o 
   6  17   1      104.02      -29.66    112.56 o 
  -7  18   1      542.42      451.90    146.81 o 
  -6  18   1        0.05     -105.41    105.41 o 
  -5  18   1      705.76      723.56    100.96 o 
  -4  18   1     1676.01     1544.94    156.56 o 
  -3  18   1       41.63      316.56    141.65 o 
  -2  18   1     2896.14     2625.94    187.53 o 
  -1  18   1     2701.28     3052.25    137.34 o 
   0  18   1     1492.01     1743.25    135.48 o 
   1  18   1     2070.05     1925.15    186.38 o 
   2  18   1      723.40     1304.08    182.94 o 
   3  18   1      783.46      895.19    184.66 o 
   4  18   1      630.30      775.91    199.00 o 
   5  18   1      110.00       44.69    102.56 o 
   6  18   1      138.31      -21.89    110.60 o 
  -6  19   1        7.91      -91.76    208.17 o 
  -5  19   1      656.41      749.53    180.07 o 
  -4  19   1        6.13      283.30    186.95 o 
  -3  19   1      540.69      714.55    155.41 o 
  -2  19   1       58.06     -108.96    154.84 o 
  -1  19   1      349.02      595.45    131.90 o 
   0  19   1      692.19      902.76    135.05 o 
   1  19   1      554.68      513.26    202.44 o 
   2  19   1      841.94     1538.63    193.26 o 
   3  19   1       11.66      273.55    192.69 o 
   4  19   1     1342.58     1305.80    181.79 o 
   5  19   1        0.76     -132.47    184.66 o 
  -6  20   1       13.17      -98.64    213.33 o 
  -5  20   1       47.68      124.44    163.44 o 
  -4  20   1      330.73      855.05    195.55 o 
  -3  20   1       71.27     -169.17    169.17 o 
  -2  20   1       89.58      -73.98    199.57 o 
  -1  20   1      665.69      833.70    129.32 o 
   0  20   1      128.09      235.02    125.62 o 
   1  20   1      154.18      111.83    180.64 o 
   2  20   1      420.63       -1.72    207.02 o 
   3  20   1       21.21      445.59    182.94 o 
   4  20   1       92.22      256.92    166.88 o 
   5  20   1      172.44      237.42    226.52 o 
  -5  21   1      343.86      498.35    209.32 o 
  -4  21   1        8.84      168.60    187.53 o 
  -3  21   1       12.21     -161.72    161.72 o 
  -2  21   1        0.97      -77.99    201.86 o 
  -1  21   1       24.46      318.56    144.36 o 
   0  21   1        3.18      163.75    170.32 o 
   1  21   1      460.72      548.81    200.14 o 
   2  21   1       67.84     -208.74    208.74 o 
   3  21   1      180.96      406.02    169.75 o 
   4  21   1      807.65     1271.96    211.61 o 
  -5  22   1       86.90      526.45    223.08 o 
  -4  22   1       11.54      358.42    189.25 o 
  -3  22   1       50.19     -170.32    170.32 o 
  -2  22   1      384.53      313.69    170.90 o 
  -1  22   1       14.29      377.35    204.16 o 
   0  22   1       64.65      374.62    125.65 o 
   1  22   1      406.68      472.54    213.91 o 
   2  22   1      234.63       25.23    189.82 o 
   3  22   1       55.89      509.82    173.76 o 
   4  22   1       49.55     1020.78    227.67 o 
  -4  23   1       56.50     -215.63    215.63 o 
  -3  23   1       17.95     -208.17    208.17 o 
  -2  23   1       13.85      427.81    220.79 o 
  -1  23   1       14.34      366.45    165.16 o 
   0  23   1      108.96      580.36    219.64 o 
   1  23   1       74.96      159.43    181.79 o 
   2  23   1        0.68     -164.01    164.01 o 
   3  23   1      150.92     -122.72    200.72 o 
  -3  24   1        5.14      -83.73    235.70 o 
  -2  24   1     1059.05     1348.81    186.95 o 
  -1  24   1      182.28      409.46    205.88 o 
   0  24   1      146.42      361.86    213.91 o 
   1  24   1     1029.69     1528.88    236.27 o 
   2  24   1        8.12     -225.38    225.38 o 
  -2  25   1        0.05      514.98    238.57 o 
  -1  25   1       23.34      586.09    235.70 o 
   0  25   1       26.47      118.71    181.22 o 
   1  25   1        0.02      380.21    196.70 o 
  -9   0   2     2674.14     2668.37    165.73 o 
  -8   0   2     3247.13     3149.52    150.82 o 
  -7   0   2    10534.41     9956.65    164.59 o 
  -6   0   2    14832.66    13451.98    165.16 o 
  -5   0   2     1331.78     1148.09     96.34 o 
  -4   0   2    38957.67    40068.61    630.25 o 
  -3   0   2    45761.48    47793.30    561.43 o 
  -2   0   2     6603.55     7924.64    168.60 o 
   1   0   2    30929.42    37732.28    438.71 o 
   2   0   2    52304.86    52151.71    631.97 o 
   3   0   2       10.18        7.46     92.33 o 
   4   0   2     3161.48     3005.58    124.44 o 
   5   0   2     3002.80     2945.36    158.28 o 
   6   0   2      130.28      139.93    129.61 o 
   7   0   2       10.79      -28.10    134.77 o 
   8   0   2       23.51     -114.69    160.57 o 
  -9   1   2      201.23      293.63    102.82 o 
  -8   1   2      268.60      341.76     95.31 o 
  -7   1   2        3.99       93.68     93.54 o 
  -6   1   2      519.48      643.33     87.49 o 
  -5   1   2      219.12      259.32     68.94 o 
  -4   1   2       92.79      484.10    182.65 o 
  -3   1   2      157.07      224.64     28.02 o 
  -2   1   2    14067.66    17818.38    165.16 o 
   1   1   2    32097.34    36876.35    383.27 o 
   2   1   2    13379.65    14949.83    242.13 o 
   3   1   2      103.53      116.06     54.76 o 
   4   1   2     2248.22     2516.47     86.56 o 
   5   1   2     2869.37     3039.87    107.30 o 
   6   1   2      226.40      283.59    102.75 o 
   7   1   2      872.89      846.76    115.77 o 
   8   1   2      220.72      126.94    126.36 o 
  -9   2   2     1153.21     1156.31    164.01 o 
  -8   2   2     2402.92     2275.75    170.03 o 
  -7   2   2     5417.17     4940.38    229.96 o 
  -6   2   2     8308.77     7256.34    239.97 o 
  -5   2   2     4352.52     4083.52     55.24 o 
  -4   2   2    31425.29    30117.11    228.82 o 
  -3   2   2    14897.54    16507.30    174.90 o 
  -2   2   2     1438.59     1572.53     29.71 o 
   1   2   2     3914.61     3949.59    110.32 o 
   2   2   2    39894.98    43371.93    974.05 o 
   3   2   2       52.71       50.50     30.45 o 
   4   2   2     3115.05     3373.79     91.04 o 
   5   2   2     1306.71     1272.88    105.20 o 
   6   2   2       52.38       30.97     91.02 o 
   7   2   2        3.69       39.09     99.63 o 
   8   2   2        4.37     -111.23    126.10 o 
  -9   3   2      808.73      883.91    108.31 o 
  -8   3   2     1094.75     1122.72    109.53 o 
  -7   3   2      295.00      344.64     90.63 o 
  -6   3   2     1144.72     1179.97    113.55 o 
  -5   3   2      401.75      347.97     36.39 o 
  -4   3   2      220.97      183.99     48.64 o 
  -3   3   2      528.99      440.16     38.19 o 
  -2   3   2    18225.08    20467.10    721.21 o 
   0   3   2     2746.88     3253.41    177.78 o 
   1   3   2      890.83     1257.98     21.66 o 
   2   3   2    40926.18    44106.57    457.92 o 
   3   3   2     1161.18     1420.81     30.61 o 
   4   3   2    18340.29    17963.73    404.77 o 
   5   3   2    10232.40    10352.80    458.21 o 
   6   3   2     1849.04     1773.71     99.93 o 
   7   3   2     4681.98     4441.25    535.62 o 
   8   3   2     1044.50      919.86    122.58 o 
  -9   4   2        0.02       57.48    111.90 o 
  -8   4   2      186.92      272.95     92.75 o 
  -7   4   2      120.35      135.50     88.11 o 
  -6   4   2      150.47      286.93     83.24 o 
  -5   4   2     1329.36     1319.48     71.11 o 
  -4   4   2      800.35      758.30     55.80 o 
  -3   4   2       65.55       86.12     18.92 o 
  -2   4   2       74.27       48.31     27.00 o 
  -1   4   2     3192.37     3244.39     76.88 o 
   0   4   2    25065.67    27758.08    232.02 o 
   1   4   2     6260.34     6960.18    110.99 o 
   2   4   2      141.89      232.63     23.16 o 
   3   4   2      848.30      927.18     25.30 o 
   4   4   2       25.36       88.10     25.71 o 
   5   4   2       45.53      150.04     97.23 o 
   6   4   2      404.17      582.19     97.88 o 
   7   4   2        1.95        6.63    102.08 o 
   8   4   2       81.91      133.31    113.55 o 
  -9   5   2      649.43      658.07     99.75 o 
  -8   5   2      414.17      451.87     86.67 o 
  -7   5   2     1020.34      963.84     88.50 o 
  -6   5   2      411.94      398.13     84.35 o 
  -5   5   2        3.27       29.25     67.24 o 
  -4   5   2        1.08        8.92     27.74 o 
  -3   5   2      664.68      538.79     36.69 o 
  -2   5   2      872.97      972.41     39.29 o 
  -1   5   2    16442.79    16390.48    137.06 o 
   0   5   2    21064.49    23769.34    384.23 o 
   1   5   2    11603.23    12440.70    164.01 o 
   2   5   2    35771.92    35646.38    946.23 o 
   3   5   2      234.27      278.53     19.91 o 
   4   5   2     9416.15     8763.41    225.43 o 
   5   5   2    11221.24    10306.97    975.19 o 
   6   5   2      609.31      613.47     98.78 o 
   7   5   2     4777.53     4199.79    315.98 o 
   8   5   2     1288.31     1119.85    126.30 o 
  -9   6   2      807.88      843.80    119.28 o 
  -8   6   2      193.11      217.06     96.06 o 
  -7   6   2     1671.12     1700.36     85.50 o 
  -6   6   2     8197.89     7792.52    102.51 o 
  -5   6   2       21.07       38.74     65.59 o 
  -4   6   2     8667.00     8395.96    126.74 o 
  -3   6   2    24832.70    23767.69    245.75 o 
  -2   6   2      648.79      704.93     21.52 o 
  -1   6   2    23401.14    25421.42    227.68 o 
   0   6   2     5114.74     6424.94     48.41 o 
   1   6   2      880.77     1013.75     33.20 o 
   2   6   2     9038.22     9015.31    218.63 o 
   3   6   2     4838.98     5314.86    132.19 o 
   4   6   2       81.49      121.58     55.47 o 
   5   6   2     2142.93     2059.57    154.55 o 
   6   6   2     1068.78     1040.12     98.23 o 
   7   6   2        9.71      -23.56     93.64 o 
   8   6   2       91.86       -9.75    172.04 o 
  -9   7   2      126.25      180.34    112.02 o 
  -8   7   2        0.99       67.19     93.30 o 
  -7   7   2     1622.16     1509.59     86.58 o 
  -6   7   2      118.29      296.13     81.35 o 
  -5   7   2     2191.81     2348.61     77.99 o 
  -4   7   2      538.06      601.94     51.52 o 
  -3   7   2      777.98      807.04     37.18 o 
  -2   7   2     2930.70     3572.90    137.84 o 
  -1   7   2        5.64       30.25     24.99 o 
   0   7   2    24445.45    25837.26    258.65 o 
   1   7   2      206.05      207.76     33.45 o 
   2   7   2    18244.12    18869.33    296.21 o 
   3   7   2     1853.63     2091.34     57.53 o 
   4   7   2      722.83      646.77     55.98 o 
   5   7   2     3794.50     3445.98     95.86 o 
   6   7   2        7.35       -8.68     91.14 o 
   7   7   2      840.87      646.17     98.93 o 
   8   7   2      401.85      134.19    166.88 o 
  -9   8   2     1413.03     1537.51    108.48 o 
  -8   8   2      763.85      826.66     96.88 o 
  -7   8   2     1662.88     1648.67     86.65 o 
  -6   8   2    10974.22    11014.96    110.47 o 
  -5   8   2      564.28      467.31     65.24 o 
  -4   8   2    12550.35    12377.80    344.66 o 
  -3   8   2    22499.05    22142.02    254.33 o 
  -2   8   2        0.77       51.68     43.66 o 
  -1   8   2    39927.36    39463.43    276.80 o 
   0   8   2    25201.79    26943.01    535.42 o 
   1   8   2     6882.26     6741.15     82.87 o 
   2   8   2    25163.08    24905.41    383.21 o 
   3   8   2      437.54      478.06     51.71 o 
   4   8   2     1193.11     1229.22     55.76 o 
   5   8   2      587.07      519.21     85.87 o 
   6   8   2       59.49       24.26     89.70 o 
   7   8   2        2.88        7.65     96.31 o 
   8   8   2        4.10     -108.96    142.79 o 
  -9   9   2        8.10      130.75    174.34 o 
  -8   9   2      414.01      598.78     91.34 o 
  -7   9   2     1356.23     1431.92     86.24 o 
  -6   9   2     1061.13     1142.35     83.44 o 
  -5   9   2     2635.45     2579.26     73.18 o 
  -4   9   2     3197.68     2760.47    291.35 o 
  -3   9   2     4091.70     4333.94     38.45 o 
  -2   9   2    11696.73    11497.23    104.37 o 
  -1   9   2      352.53      449.27     35.62 o 
   0   9   2     4424.63     5541.44     61.57 o 
   1   9   2     7684.42     8037.59     73.12 o 
   2   9   2       54.67      113.38     29.28 o 
   3   9   2      986.47      912.75     45.33 o 
   4   9   2      997.78     1004.00     55.39 o 
   5   9   2        3.54      -19.57     51.02 o 
   6   9   2        3.20      -32.64     94.79 o 
   7   9   2      326.10      542.67    155.41 o 
  -9  10   2      485.58      268.96    177.20 o 
  -8  10   2     1418.91     1513.69     94.31 o 
  -7  10   2      562.15      598.63     80.92 o 
  -6  10   2     6508.68     6556.40    112.11 o 
  -5  10   2     1952.36     1889.18     94.62 o 
  -4  10   2    13518.83    13226.82     76.15 o 
  -3  10   2     5710.41     5392.77     37.38 o 
  -2  10   2     1042.57     1316.66     53.98 o 
  -1  10   2    18444.22    17838.59    109.93 o 
   0  10   2      462.90      527.93     28.23 o 
   1  10   2     9902.71     9635.80     78.55 o 
   2  10   2     8178.03     7476.71    153.40 o 
   3  10   2     1859.15     1733.52     88.29 o 
   4  10   2     3108.66     3147.74     70.57 o 
   5  10   2        0.39      -34.95     80.55 o 
   6  10   2      758.48      834.13     87.37 o 
   7  10   2        3.70      130.96    188.10 o 
  -8  11   2      372.03      449.60    142.22 o 
  -7  11   2      255.91      232.07     76.12 o 
  -6  11   2      393.98      454.41     65.71 o 
  -5  11   2     1203.83     1229.56     82.87 o 
  -4  11   2     1441.21     1383.91     49.30 o 
  -3  11   2      131.56       95.49     24.67 o 
  -2  11   2     3010.40     3145.60     60.22 o 
  -1  11   2     6923.49     6923.58    106.64 o 
   0  11   2      347.84      429.65     46.11 o 
   1  11   2     3140.61     3119.33     61.99 o 
   2  11   2     4316.94     4123.01     54.62 o 
   3  11   2       25.41       48.96     50.90 o 
   4  11   2     5720.43     5884.98    156.53 o 
   5  11   2     1013.12     1145.27     82.62 o 
   6  11   2       84.86      117.70     87.58 o 
   7  11   2     2161.44     2504.93    176.63 o 
  -8  12   2      577.19      513.83    144.52 o 
  -7  12   2        3.50       -6.31    145.09 o 
  -6  12   2      189.45      246.59    130.75 o 
  -5  12   2      693.99      762.41     58.48 o 
  -4  12   2     2392.94     2477.57    117.77 o 
  -3  12   2        0.48        3.13     23.99 o 
  -2  12   2      250.46      288.16    115.84 o 
  -1  12   2     3281.68     3293.83    105.38 o 
   0  12   2     3023.96     2724.10     82.75 o 
   1  12   2     3908.18     3701.16     64.46 o 
   2  12   2      514.43      473.00     92.56 o 
   3  12   2     6589.87     6501.69    291.04 o 
   4  12   2      654.52      759.01     86.88 o 
   5  12   2      327.42      402.03     76.01 o 
   6  12   2     1849.70     1879.85    142.22 o 
   7  12   2       11.70      205.88    141.65 o 
  -8  13   2        0.88      -45.30    165.16 o 
  -7  13   2      118.55      158.85    124.44 o 
  -6  13   2      218.37      142.22    121.00 o 
  -5  13   2        0.22      -16.63    111.83 o 
  -4  13   2       14.02      -83.48     83.48 o 
  -3  13   2      416.89      480.93     70.77 o 
  -2  13   2       51.02      148.84    115.55 o 
  -1  13   2     4027.47     4048.92    116.29 o 
   0  13   2     2517.98     2440.67    107.19 o 
   1  13   2     1925.39     1803.32     85.16 o 
   2  13   2     5811.53     5085.49    104.47 o 
   3  13   2      441.48      447.61     42.67 o 
   4  13   2     3723.98     3502.96    131.61 o 
   5  13   2     2259.41     2007.16    129.03 o 
   6  13   2       49.12      288.46    147.96 o 
   7  13   2     1723.88     1979.06    185.23 o 
  -8  14   2      129.39      -47.02    144.52 o 
  -7  14   2      156.59      189.82    146.81 o 
  -6  14   2     1465.00     1269.10    123.87 o 
  -5  14   2      220.55       85.07    104.37 o 
  -4  14   2      418.40      252.45     87.52 o 
  -3  14   2     4062.71     3992.52    242.58 o 
  -2  14   2      490.60      371.70    203.01 o 
  -1  14   2      118.21      202.41    122.59 o 
   0  14   2     4085.96     3789.52    108.43 o 
   1  14   2      425.80      433.36    118.14 o 
   2  14   2     1178.22     1148.66     54.37 o 
   3  14   2     4533.63     4531.09    149.96 o 
   4  14   2        5.12      153.12    106.67 o 
   5  14   2      578.03      635.98    125.02 o 
   6  14   2     1253.58     1421.64    142.22 o 
   7  14   2       13.94      334.91    145.09 o 
  -8  15   2      210.71       -2.87    171.47 o 
  -7  15   2      683.49      564.30    129.03 o 
  -6  15   2       10.43      -90.22    105.81 o 
  -5  15   2     2336.20     2277.98     92.42 o 
  -4  15   2     1084.99      964.25     87.71 o 
  -3  15   2     1548.13     1620.85    151.97 o 
  -2  15   2     4729.88     4540.61     72.49 o 
  -1  15   2      491.57      602.44    131.95 o 
   0  15   2     4083.52     3794.30    229.39 o 
   1  15   2      108.27      192.97    214.77 o 
   2  15   2     1061.50      894.60     64.62 o 
   3  15   2     1174.22     1280.23     89.78 o 
   4  15   2       96.49       46.24    190.39 o 
   5  15   2      766.48      667.52    123.87 o 
   6  15   2        5.38       62.51    129.03 o 
  -8  16   2        5.29        3.44    146.81 o 
  -7  16   2      123.19      -22.06    108.14 o 
  -6  16   2     1994.22     1877.04    112.34 o 
  -5  16   2        9.70      -38.29     90.71 o 
  -4  16   2      651.41      630.67     91.76 o 
  -3  16   2     5607.76     5576.11    326.88 o 
  -2  16   2      726.86      619.01     61.31 o 
  -1  16   2     2153.18     2360.27    145.34 o 
   0  16   2     3427.77     3931.20    489.75 o 
   1  16   2     1099.35     1717.55    194.98 o 
   2  16   2      453.57      411.97     53.19 o 
   3  16   2     2050.55     1972.11    109.53 o 
   4  16   2      219.15      158.47    149.68 o 
   5  16   2      260.91      121.07    259.21 o 
   6  16   2       56.08       75.70    146.81 o 
  -7  17   2      638.69      501.04    123.70 o 
  -6  17   2      100.86       90.92    101.71 o 
  -5  17   2     2550.69     2642.98     98.99 o 
  -4  17   2      929.12      991.85     83.94 o 
  -3  17   2     1970.36     2201.45    451.32 o 
  -2  17   2     3957.84     3762.56    210.46 o 
  -1  17   2       83.16      437.35    143.44 o 
   0  17   2     1854.84     1694.04    184.09 o 
   1  17   2     3640.52     3923.13    200.14 o 
   2  17   2      234.90      407.74    177.78 o 
   3  17   2     1831.89     1880.16     91.50 o 
   4  17   2       18.22      -34.85    110.39 o 
   5  17   2      149.47       34.38    122.72 o 
   6  17   2        2.72      -40.14    154.84 o 
  -7  18   2        0.57     -119.13    119.13 o 
  -6  18   2     1119.51     1135.08    104.64 o 
  -5  18   2        7.11       47.24     91.67 o 
  -4  18   2      201.69      353.26    144.52 o 
  -3  18   2     1962.91     2082.86    186.38 o 
  -2  18   2      932.65      976.63    166.31 o 
  -1  18   2      342.63      601.79    133.37 o 
   0  18   2      654.21      635.98    204.16 o 
   1  18   2     1381.56     1089.03    200.14 o 
   2  18   2      290.26      439.85    182.36 o 
   3  18   2        5.67       54.48    143.37 o 
   4  18   2      736.61      505.80    204.73 o 
   5  18   2       12.81     -223.65    223.65 o 
   6  18   2      198.64       40.14    156.56 o 
  -7  19   2      270.50      148.53    215.63 o 
  -6  19   2       94.53      174.34    170.32 o 
  -5  19   2      709.76      738.06    154.84 o 
  -4  19   2      427.08      463.37    160.57 o 
  -3  19   2      407.39      -59.64    193.83 o 
  -2  19   2     2123.33     2335.76    197.27 o 
  -1  19   2       79.70      238.08    126.92 o 
   0  19   2      705.07      658.35    173.19 o 
   1  19   2      822.61      822.36    199.00 o 
   2  19   2       24.80      439.28    177.78 o 
   3  19   2      135.37      202.44    187.53 o 
   4  19   2      325.10      338.92    151.97 o 
   5  19   2        5.63      -52.76    201.86 o 
  -6  20   2      175.13      122.72    211.04 o 
  -5  20   2        4.33      174.34    188.10 o 
  -4  20   2        2.41      251.18    178.92 o 
  -3  20   2      387.11       99.21    190.97 o 
  -2  20   2      543.05      475.41    186.95 o 
  -1  20   2      260.95      400.48    124.68 o 
   0  20   2      354.30      342.36    205.30 o 
   1  20   2     1584.64     1227.23    179.50 o 
   2  20   2      176.03      588.96    177.20 o 
   3  20   2      643.28     1088.45    203.58 o 
   4  20   2      400.34      441.00    205.30 o 
  -6  21   2       26.72      217.92    196.70 o 
  -5  21   2        1.09      264.94    198.42 o 
  -4  21   2       10.52       14.91    193.26 o 
  -3  21   2        2.48     -166.31    166.31 o 
  -2  21   2        0.53       25.81    197.27 o 
  -1  21   2      166.40      350.24    123.73 o 
   0  21   2      157.25      252.33    203.58 o 
   1  21   2      102.30      -20.65    185.81 o 
   2  21   2      165.25     -102.65    189.82 o 
   3  21   2       50.13      435.27    197.27 o 
   4  21   2      148.83      521.29    224.23 o 
  -5  22   2        1.18      393.98    203.58 o 
  -4  22   2        0.41     -208.17    208.17 o 
  -3  22   2        9.77     -177.78    177.78 o 
  -2  22   2      171.72      338.35    188.10 o 
  -1  22   2        5.20      222.54    135.87 o 
   0  22   2      325.07      395.70    184.09 o 
   1  22   2      747.91      867.09    221.36 o 
   2  22   2      170.56     -210.46    210.46 o 
   3  22   2      628.66     1059.78    197.85 o 
  -5  23   2      573.18     1249.60    208.17 o 
  -4  23   2      110.15     -210.46    210.46 o 
  -3  23   2      345.49      256.92    219.64 o 
  -2  23   2      755.77     1373.47    213.91 o 
  -1  23   2       61.65      320.92    147.18 o 
   0  23   2      512.65      884.30    226.52 o 
   1  23   2      109.08      -44.73    193.83 o 
   2  23   2       77.78     -231.11    231.11 o 
   3  23   2      314.43     1072.97    204.16 o 
  -4  24   2        5.38     -164.01    203.01 o 
  -3  24   2       20.47       94.05    215.63 o 
  -2  24   2       44.29      520.71    178.35 o 
  -1  24   2       13.01      406.41    155.49 o 
   0  24   2      110.40      529.89    192.11 o 
   1  24   2        4.82      173.19    207.60 o 
   2  24   2        8.71     -200.72    243.73 o 
  -3  25   2      208.08      215.63    195.55 o 
  -2  25   2      734.48     1389.53    240.86 o 
  -1  25   2        0.44      498.92    227.10 o 
   0  25   2      396.53      867.67    216.77 o 
   1  25   2      235.42      488.03    248.31 o 
 -10   1   3      909.00      917.99    115.60 o 
  -9   1   3     3565.80     3351.16    294.48 o 
  -8   1   3      822.74      821.95     93.59 o 
  -7   1   3    11209.39    10319.10    311.97 o 
  -6   1   3    16280.59    15181.03    295.74 o 
  -5   1   3     1064.07     1159.18     36.34 o 
  -4   1   3    47275.44    47871.21    444.41 o 
  -3   1   3    21866.80    22556.43    228.70 o 
  -2   1   3    56108.50    64186.88    933.12 o 
   0   1   3     1448.67     1550.76     28.74 o 
   1   1   3    17962.10    19539.07    190.77 o 
   2   1   3     2394.58     2195.43     53.36 o 
   3   1   3      552.80      564.30     78.57 o 
   4   1   3     1166.48     1113.70     90.22 o 
   5   1   3       15.85        8.63     98.32 o 
   6   1   3      519.46      659.71     96.29 o 
   7   1   3       21.68      -18.84    116.96 o 
 -10   2   3      122.83       57.62    111.89 o 
  -9   2   3      354.97      443.10    107.90 o 
  -8   2   3       66.82      143.16     96.38 o 
  -7   2   3        3.57      100.93     88.40 o 
  -6   2   3      348.69      354.54     36.39 o 
  -5   2   3      948.30      931.20     46.07 o 
  -4   2   3     8060.29     7801.08    176.02 o 
  -3   2   3     2135.70     2633.67     30.54 o 
  -2   2   3     1515.02     1736.37     25.23 o 
   0   2   3     1020.90      646.26     34.05 o 
   1   2   3    31057.32    36078.39    352.93 o 
   2   2   3     8963.64     9395.27     75.41 o 
   3   2   3     4953.10     5287.14    158.85 o 
   4   2   3    10920.44    11552.10    261.22 o 
   5   2   3     2638.95     2885.72    106.22 o 
   6   2   3     2756.50     2884.47    114.55 o 
   7   2   3     2889.00     2763.95    116.15 o 
 -10   3   3      181.82      165.73    141.65 o 
  -9   3   3      554.72      532.82    103.98 o 
  -8   3   3      563.63      571.81     91.21 o 
  -7   3   3     3612.40     3315.28    145.95 o 
  -6   3   3     2460.98     2130.57     38.77 o 
  -5   3   3     1006.35     1055.68     26.46 o 
  -4   3   3    10079.38     9926.20    183.26 o 
  -3   3   3     1365.49     1451.48     19.93 o 
  -2   3   3    24858.49    27951.32    333.38 o 
  -1   3   3    29665.89    38213.92    303.15 o 
   0   3   3       79.34      113.62     30.36 o 
   1   3   3    15239.17    17094.41    329.94 o 
   2   3   3      159.73      165.78     32.87 o 
   3   3   3      177.57      212.99     58.14 o 
   4   3   3      805.69      813.68     65.71 o 
   5   3   3      336.18      414.63     99.40 o 
   6   3   3        0.11        4.83    106.08 o 
   7   3   3        4.45      -30.66    106.21 o 
 -10   4   3      165.98      169.75    157.13 o 
  -9   4   3      927.04      980.31    107.45 o 
  -8   4   3        1.90       51.10     96.00 o 
  -7   4   3       15.91        8.16     85.98 o 
  -6   4   3      476.12      536.83     77.16 o 
  -5   4   3       26.60       41.76     59.62 o 
  -4   4   3     5455.27     5020.61     99.39 o 
  -3   4   3     1370.10     1079.07     23.72 o 
  -2   4   3     2327.22     2854.80     51.73 o 
  -1   4   3    92224.94    98227.12    844.17 o 
   0   4   3      960.09      997.08     28.48 o 
   1   4   3    31982.49    32541.15    215.48 o 
   2   4   3    26425.96    26915.78    261.91 o 
   3   4   3     3545.15     3215.72     61.29 o 
   4   4   3    17325.35    17645.99    232.04 o 
   5   4   3     4487.06     4329.60    387.67 o 
   6   4   3     3417.49     3225.05    249.46 o 
   7   4   3     4000.94     3711.06    313.69 o 
   8   4   3       63.69       17.78    182.36 o 
 -10   5   3      130.87      109.53    167.45 o 
  -9   5   3      366.18      499.04     91.55 o 
  -8   5   3      159.29      217.17     91.88 o 
  -7   5   3      625.56      651.27     84.46 o 
  -6   5   3      787.05      886.90     79.00 o 
  -5   5   3        1.93       25.03     57.93 o 
  -4   5   3    10194.84     9824.70     76.90 o 
  -3   5   3      395.45      286.73     22.90 o 
  -2   5   3      206.41      272.30     22.10 o 
  -1   5   3     5531.98     6478.36    109.26 o 
   0   5   3    23497.88    23701.67    326.31 o 
   1   5   3       16.26       25.90     22.60 o 
   2   5   3    12370.31    14863.96     78.24 o 
   3   5   3       49.41      100.87     27.18 o 
   4   5   3      238.66      309.88     63.37 o 
   5   5   3      992.11     1012.43     93.83 o 
   6   5   3      321.60      397.47    100.15 o 
   7   5   3       10.88      -23.13    101.14 o 
 -10   6   3      204.49      255.77    143.37 o 
  -9   6   3      307.70      363.68    104.70 o 
  -8   6   3      252.14      285.36     84.01 o 
  -7   6   3       39.24       30.18     80.33 o 
  -6   6   3      331.86      373.98     77.15 o 
  -5   6   3     1039.84     1077.35     60.20 o 
  -4   6   3     1422.54     1238.51     45.19 o 
  -3   6   3     3884.77     3908.47    154.69 o 
  -2   6   3      191.43      174.27     13.94 o 
  -1   6   3    12049.80    13132.97    169.94 o 
   0   6   3     3337.56     3815.89     57.92 o 
   1   6   3     1556.89     1467.52     47.02 o 
   2   6   3    17298.54    17919.07    359.61 o 
   3   6   3     3639.35     3550.27     69.33 o 
   4   6   3     5403.28     5190.30    193.11 o 
   5   6   3     2264.55     1940.05    133.91 o 
   6   6   3     2817.05     2606.40    279.57 o 
   7   6   3     1754.47     1573.96    105.38 o 
 -10   7   3      643.68      778.78    164.01 o 
  -9   7   3     1948.44     2217.47    109.86 o 
  -8   7   3        6.02        8.86     85.57 o 
  -7   7   3     4039.38     3766.06     96.34 o 
  -6   7   3     7072.33     6712.08    141.65 o 
  -5   7   3      116.70      194.82     60.01 o 
  -4   7   3    22635.15    23001.35    295.51 o 
  -3   7   3    13755.59    12222.09     94.88 o 
  -2   7   3     8277.01     8409.13     64.81 o 
  -1   7   3    44170.45    44151.06    476.84 o 
   0   7   3     2106.61     2454.78     48.88 o 
   1   7   3     3687.27     3643.35     44.77 o 
   2   7   3     8786.40     9983.05     83.27 o 
   3   7   3      634.95      782.26     59.09 o 
   4   7   3      577.11      573.13     61.11 o 
   5   7   3     1002.22      954.43     87.28 o 
   6   7   3      119.51      102.86    100.99 o 
   7   7   3        7.18        3.58    100.27 o 
  -9   8   3        0.63       36.06    101.80 o 
  -8   8   3     1494.66     1699.47     90.21 o 
  -7   8   3      305.55      334.74     78.34 o 
  -6   8   3       99.76      137.09     78.29 o 
  -5   8   3     7620.59     7714.83    213.33 o 
  -4   8   3     1549.97     1444.59     25.65 o 
  -3   8   3     3354.01     3735.95     76.72 o 
  -2   8   3     1240.04     1427.80     24.91 o 
  -1   8   3     7000.86     7921.69    268.96 o 
   0   8   3      611.48      640.49     42.36 o 
   1   8   3     3385.04     3636.34     47.75 o 
   2   8   3     5697.63     6114.20    103.31 o 
   3   8   3       24.91       47.89     59.68 o 
   4   8   3      169.46      141.11     57.33 o 
   5   8   3      394.29      343.70     58.78 o 
   6   8   3      320.57      211.60    100.82 o 
   7   8   3        0.91      -87.59    107.65 o 
  -9   9   3     2061.98     2186.18    107.30 o 
  -8   9   3      144.97      138.99     82.11 o 
  -7   9   3     4927.93     4938.92     94.29 o 
  -6   9   3     6246.00     6064.68     90.91 o 
  -5   9   3      889.29      996.41     59.98 o 
  -4   9   3    22295.38    21971.70    310.98 o 
  -3   9   3     6648.73     6047.25    133.82 o 
  -2   9   3    16116.90    16400.60    123.37 o 
  -1   9   3    15902.20    15931.19    194.39 o 
   0   9   3     1483.05     1432.45     45.60 o 
   1   9   3     9938.75     9978.88    170.90 o 
   2   9   3     2916.37     2906.82     79.18 o 
   3   9   3       39.16      106.72     57.13 o 
   4   9   3     1071.84     1143.01     57.45 o 
   5   9   3        6.51        1.40     84.81 o 
   6   9   3       12.94      -59.38     87.37 o 
   7   9   3      126.23      153.72     97.04 o 
  -9  10   3      183.32      196.70    158.28 o 
  -8  10   3     1251.63     1311.25     84.74 o 
  -7  10   3       30.51       45.05     76.21 o 
  -6  10   3      510.77      533.05     67.65 o 
  -5  10   3     7545.71     7291.76    125.88 o 
  -4  10   3      147.77      120.12     43.01 o 
  -3  10   3     1429.16     1440.78     52.12 o 
  -2  10   3    10621.62    10958.90    103.85 o 
  -1  10   3        2.26       24.99     54.40 o 
   0  10   3      177.15      235.76     44.21 o 
   1  10   3    12542.37    12148.17    130.10 o 
   2  10   3       36.03       15.76     36.15 o 
   3  10   3      344.72      411.26     61.96 o 
   4  10   3     5046.29     5013.57     80.77 o 
   5  10   3      234.37      192.78    138.21 o 
   6  10   3      283.87      297.89    131.33 o 
   7  10   3      896.33     1169.97    114.45 o 
  -9  11   3      839.83      783.37    170.90 o 
  -8  11   3      392.74      473.69    148.53 o 
  -7  11   3      956.82      888.09     74.02 o 
  -6  11   3     1099.87     1142.83     77.42 o 
  -5  11   3       18.69       -6.22     60.50 o 
  -4  11   3     3181.33     2971.90     47.54 o 
  -3  11   3       39.89       22.45     17.54 o 
  -2  11   3     5307.57     4990.90     57.72 o 
  -1  11   3     1510.76     1570.61     78.77 o 
   0  11   3     1218.66     1163.91     47.49 o 
   1  11   3     3784.19     3550.83     52.08 o 
   2  11   3      141.20      149.15     37.00 o 
   3  11   3     2645.75     2926.07    248.03 o 
   4  11   3      142.52      218.41     48.79 o 
   5  11   3     2229.30     2315.78    159.14 o 
   6  11   3      194.32      306.41     92.54 o 
   7  11   3      149.59      429.53    182.94 o 
  -9  12   3      162.63      138.78    181.22 o 
  -8  12   3      159.12      185.23    158.28 o 
  -7  12   3      105.75       -0.57    136.49 o 
  -6  12   3        9.03      -48.75    119.28 o 
  -5  12   3      662.99      579.71     84.30 o 
  -4  12   3      872.59      789.45     49.28 o 
  -3  12   3      499.84      497.94     67.43 o 
  -2  12   3     6632.17     6428.28    155.09 o 
  -1  12   3     3362.68     3019.31    234.26 o 
   0  12   3        3.48      108.49     44.67 o 
   1  12   3    12052.10    11055.06     87.91 o 
   2  12   3     3535.63     3156.49     78.28 o 
   3  12   3      771.10      738.37     61.16 o 
   4  12   3     8719.25     8616.38    581.50 o 
   5  12   3      408.06      408.32     82.11 o 
   6  12   3      847.92      917.56    143.94 o 
  -8  13   3      134.42       76.85    140.50 o 
  -7  13   3       90.79       -9.18    125.02 o 
  -6  13   3        1.38      -98.64    113.55 o 
  -5  13   3       46.26     -101.22    101.22 o 
  -4  13   3       78.52       32.03     79.83 o 
  -3  13   3      477.61      480.59     85.16 o 
  -2  13   3     1530.60     1571.75     85.87 o 
  -1  13   3     1570.63     1702.92    114.68 o 
   0  13   3     5376.53     4916.31     59.86 o 
   1  13   3      269.72      276.25     49.53 o 
   2  13   3     2987.06     2851.75     71.00 o 
   3  13   3     1238.26     1201.81    147.10 o 
   4  13   3      452.30      482.97     70.90 o 
   5  13   3     2257.81     2577.76    147.96 o 
   6  13   3      444.86      696.77    151.40 o 
  -8  14   3      177.45      139.35    151.97 o 
  -7  14   3      248.95       93.48    142.79 o 
  -6  14   3      720.64      597.79     99.76 o 
  -5  14   3      688.17      577.73     87.36 o 
  -4  14   3      612.44      639.55     86.31 o 
  -3  14   3     3592.36     3709.43     79.22 o 
  -2  14   3       59.24      102.82     92.04 o 
  -1  14   3     5207.06     5123.58    128.09 o 
   0  14   3     2902.57     2849.13    123.58 o 
   1  14   3     3680.16     3398.10     87.25 o 
   2  14   3     2154.00     2017.01     58.34 o 
   3  14   3        0.27       74.74    144.52 o 
   4  14   3     2522.14     2464.22    124.44 o 
   5  14   3      541.13      747.81    140.50 o 
   6  14   3      493.75      697.34    160.57 o 
  -8  15   3       19.16      -57.92    156.56 o 
  -7  15   3      730.78      497.20    125.02 o 
  -6  15   3      786.86      669.19     98.46 o 
  -5  15   3       12.72       40.82     85.08 o 
  -4  15   3     1936.18     2035.78    118.42 o 
  -3  15   3     2009.60     2238.09    348.10 o 
  -2  15   3      102.70      146.19     91.36 o 
  -1  15   3     5019.72     5267.92    376.49 o 
   0  15   3      387.85      266.22     99.21 o 
   1  15   3      157.53      177.68     67.17 o 
   2  15   3     2159.42     2154.52     83.96 o 
   3  15   3      562.62      603.43    153.98 o 
   4  15   3      115.42      137.06    121.00 o 
   5  15   3     1436.25     1597.12    145.66 o 
   6  15   3       59.18      150.82    139.35 o 
  -8  16   3      954.83      871.53    129.90 o 
  -7  16   3      345.28       74.42    114.12 o 
  -6  16   3      837.76      810.20    149.10 o 
  -5  16   3     2201.71     2267.01     95.87 o 
  -4  16   3        2.74      116.95    103.23 o 
  -3  16   3     3186.51     3212.78    235.12 o 
  -2  16   3     2123.26     2049.29    143.14 o 
  -1  16   3     1110.72     1573.37    367.60 o 
   0  16   3     3426.74     2726.29    222.51 o 
   1  16   3      254.78      357.27    181.79 o 
   2  16   3     1395.91     1374.56     83.02 o 
   3  16   3      453.07      435.23     86.08 o 
   4  16   3      261.00      179.02    127.31 o 
   5  16   3       91.72      179.50    137.06 o 
   6  16   3       35.49       57.35    136.49 o 
  -8  17   3        4.27      -35.58    114.95 o 
  -7  17   3      406.83      308.91    104.26 o 
  -6  17   3     1026.39     1217.75    181.50 o 
  -5  17   3      167.54      274.96     82.47 o 
  -4  17   3     2065.61     1964.83     80.86 o 
  -3  17   3      485.22      565.93     89.46 o 
  -2  17   3      149.67      271.18    151.40 o 
  -1  17   3     3099.51     3255.94    176.63 o 
   0  17   3      116.50     -177.78    204.16 o 
   1  17   3      708.57     1212.90    182.36 o 
   2  17   3      429.33      427.81    162.87 o 
   3  17   3      265.34      247.51     90.66 o 
   4  17   3       39.50     -121.11    193.26 o 
   5  17   3       68.01      -63.32    245.73 o 
   6  17   3       33.00      -28.10    151.40 o 
  -7  18   3      137.69      181.60    285.88 o 
  -6  18   3      386.02      385.28     95.89 o 
  -5  18   3     2321.17     2422.48     97.57 o 
  -4  18   3      209.79      460.50    158.28 o 
  -3  18   3     2047.15     2094.33    178.92 o 
  -2  18   3     2007.96     2308.68    299.35 o 
  -1  18   3      107.15      255.66    128.65 o 
   0  18   3      525.51      428.38    159.43 o 
   1  18   3      999.06     1560.42    184.09 o 
   2  18   3       41.18      175.48    158.85 o 
   3  18   3       96.47      169.75    149.10 o 
   4  18   3      315.26       41.86    175.48 o 
   5  18   3        0.87     -233.40    233.40 o 
  -7  19   3       56.03       83.49    105.85 o 
  -6  19   3      387.88      567.74    183.51 o 
  -5  19   3      104.24      360.72    175.48 o 
  -4  19   3      422.99      680.14    176.63 o 
  -3  19   3      124.18      -15.48    154.26 o 
  -2  19   3      290.24      703.69    235.12 o 
  -1  19   3      277.32      468.03    120.83 o 
   0  19   3      858.80      638.85    201.29 o 
   1  19   3      479.25      571.75    195.55 o 
   2  19   3       17.91      210.46    188.10 o 
   3  19   3     1825.40     1844.87    203.58 o 
   4  19   3        0.38     -161.15    216.20 o 
  -7  20   3       11.87      112.97    213.33 o 
  -6  20   3        0.35      167.45    197.85 o 
  -5  20   3      605.30      874.55    150.82 o 
  -4  20   3        2.78     -193.26    193.26 o 
  -3  20   3        0.41     -112.40    186.95 o 
  -2  20   3      974.77     1055.77    161.72 o 
  -1  20   3        0.47      137.84    117.66 o 
   0  20   3       35.06       20.07    188.67 o 
   1  20   3      404.39      111.25    207.60 o 
   2  20   3       21.76      218.49    195.55 o 
   3  20   3        1.09      415.77    201.29 o 
   4  20   3      445.27      365.88    192.69 o 
  -6  21   3       81.23      325.73    175.48 o 
  -5  21   3       59.78      353.83    155.98 o 
  -4  21   3       60.99     -192.11    192.11 o 
  -3  21   3      258.78       84.87    202.44 o 
  -2  21   3      362.15      734.62    201.29 o 
  -1  21   3        1.60      250.25    208.74 o 
   0  21   3     1630.63     1569.02    209.32 o 
   1  21   3      376.03       69.96    189.25 o 
   2  21   3      631.55     1367.73    204.73 o 
   3  21   3     1339.38     1642.43    192.69 o 
  -6  22   3      131.09      372.18    170.32 o 
  -5  22   3        7.80      389.96    179.50 o 
  -4  22   3        8.82     -181.22    181.22 o 
  -3  22   3      501.66      527.60    168.60 o 
  -2  22   3        0.41      338.35    198.42 o 
  -1  22   3       70.78      408.10    131.21 o 
   0  22   3      625.62      843.01    209.89 o 
   1  22   3      454.69      179.50    164.01 o 
   2  22   3       75.36      154.26    216.20 o 
   3  22   3       13.27      546.52    174.91 o 
  -5  23   3       17.65     -204.16    204.16 o 
  -4  23   3        9.72      -87.17    164.01 o 
  -3  23   3      137.88      301.65    207.60 o 
  -2  23   3       44.01      177.20    154.26 o 
  -1  23   3       77.85      354.41    217.35 o 
   0  23   3      393.23      564.30    209.32 o 
   1  23   3       69.09     -112.40    213.91 o 
   2  23   3      188.77     -238.57    238.57 o 
  -4  24   3       13.59     -204.16    204.16 o 
  -3  24   3      860.14     1136.63    211.61 o 
  -2  24   3       85.44      614.76    211.04 o 
  -1  24   3       19.23      496.63    222.51 o 
   0  24   3      820.91     1187.66    214.48 o 
   1  24   3        8.49      -92.33    237.99 o 
  -3  25   3        4.74      513.83    212.19 o 
  -2  25   3        6.00      606.16    231.11 o 
  -1  25   3        3.40      355.55    203.58 o 
   0  25   3        8.88      378.49    232.83 o 
 -10   0   4     2380.44     2143.07    153.12 o 
  -9   0   4     4000.00     3847.44    150.25 o 
  -8   0   4     2622.42     2476.26    144.52 o 
  -7   0   4    11209.49    10413.04    203.87 o 
  -6   0   4     9065.30     8587.32    124.73 o 
  -5   0   4    39978.44    39715.82    389.82 o 
  -4   0   4    22276.25    23585.89    270.00 o 
  -3   0   4      271.88      277.29     38.58 o 
  -2   0   4    22253.71    26652.04    407.66 o 
  -1   0   4    30102.38    34847.72    697.63 o 
   0   0   4     2524.05     2483.72     60.21 o 
   1   0   4     6798.97     6495.74     81.43 o 
   2   0   4       25.33       15.48     77.42 o 
   3   0   4     1388.05     1356.27     97.49 o 
   4   0   4       31.38      173.76    145.09 o 
   5   0   4      246.03      312.54    140.50 o 
   6   0   4     1388.38     1488.16    169.75 o 
   7   0   4     1000.61      848.74    150.25 o 
 -10   1   4       10.06       52.35    105.17 o 
  -9   1   4       67.33      107.08     95.34 o 
  -8   1   4       40.05       80.39     89.03 o 
  -7   1   4       31.19       53.94     39.44 o 
  -6   1   4       21.95       59.57     34.55 o 
  -5   1   4      566.46     1000.76    200.74 o 
  -4   1   4      178.90      275.35     30.79 o 
  -3   1   4      232.24      207.44     22.37 o 
  -2   1   4    23744.69    25427.09    354.55 o 
  -1   1   4     1294.56     1705.75     32.17 o 
   0   1   4    19542.09    21623.32    255.14 o 
   1   1   4     2149.16     2308.15     49.47 o 
   2   1   4      549.49      525.33     53.82 o 
   3   1   4     1818.07     1923.80     72.01 o 
   4   1   4     3246.33     3486.10    110.91 o 
   5   1   4       39.52       61.75     92.67 o 
   6   1   4      572.20      638.52     98.92 o 
   7   1   4      247.41      247.75    127.23 o 
 -10   2   4      727.52      560.16    110.49 o 
  -9   2   4     2093.20     2036.19    244.59 o 
  -8   2   4      979.44      992.97     96.30 o 
  -7   2   4     4727.53     4312.61    182.94 o 
  -6   2   4     4865.30     4657.36     86.87 o 
  -5   2   4    18752.46    19392.42    247.18 o 
  -4   2   4    13800.49    13476.92    218.23 o 
  -3   2   4       58.72      101.83     21.25 o 
  -2   2   4    23930.23    27703.44    302.55 o 
  -1   2   4     3824.01     5133.08     38.81 o 
   0   2   4     2902.45     3633.46     44.72 o 
   1   2   4    10787.17    11592.69    111.83 o 
   2   2   4     2852.46     3165.58     86.59 o 
   3   2   4      250.96      342.36     90.04 o 
   4   2   4      364.29      550.15     73.42 o 
   5   2   4        8.92       58.68     96.71 o 
   6   2   4      559.99      671.54    112.72 o 
   7   2   4      298.28      216.02    115.67 o 
 -10   3   4       31.12        4.74    102.47 o 
  -9   3   4      401.82      537.42     91.11 o 
  -8   3   4       15.84       12.48     89.11 o 
  -7   3   4     1002.40     1012.37     94.86 o 
  -6   3   4       23.57       60.02     32.74 o 
  -5   3   4     6313.90     6165.43    137.73 o 
  -4   3   4    13295.92    12628.78    192.04 o 
  -3   3   4       57.46       55.94     22.58 o 
  -2   3   4    48735.95    51697.77    257.66 o 
  -1   3   4     8127.42     8459.69     48.65 o 
   0   3   4    13242.28    14994.88    207.43 o 
   1   3   4    47428.42    48301.42    992.97 o 
   2   3   4     4563.73     4933.81     66.83 o 
   3   3   4    16780.95    17074.61    142.79 o 
   4   3   4    19385.67    20427.98    200.53 o 
   5   3   4      607.28      503.76     91.23 o 
   6   3   4     3670.81     3888.91    126.31 o 
   7   3   4     1620.71     1556.18    124.84 o 
 -10   4   4       27.71       67.10    112.51 o 
  -9   4   4       85.13      115.66     97.14 o 
  -8   4   4        2.63       -5.14     90.98 o 
  -7   4   4      215.19      346.70     85.24 o 
  -6   4   4      566.02      524.26     41.34 o 
  -5   4   4     1195.53     1121.91     74.03 o 
  -4   4   4       22.77       62.45     25.86 o 
  -3   4   4       25.72       37.60     25.28 o 
  -2   4   4     2197.49     2594.94     59.47 o 
  -1   4   4       13.86       39.47     29.05 o 
   0   4   4      194.53      192.90     39.24 o 
   1   4   4     1260.10     1473.26     35.71 o 
   2   4   4      617.09      874.55     69.39 o 
   3   4   4     1221.71     1461.90     74.90 o 
   4   4   4      396.02      700.11    154.55 o 
   5   4   4      638.88      696.07     91.07 o 
   6   4   4       18.96      108.41    105.38 o 
   7   4   4       73.88      -15.27    114.02 o 
 -10   5   4       48.31       51.21    113.06 o 
  -9   5   4       94.68       75.80     98.11 o 
  -8   5   4        3.85       -0.38     81.98 o 
  -7   5   4     1074.55      989.41     87.89 o 
  -6   5   4      201.71      230.12     75.16 o 
  -5   5   4     4065.96     3676.00     42.30 o 
  -4   5   4    19093.21    18148.97    441.53 o 
  -3   5   4      129.50      146.05     20.15 o 
  -2   5   4    26682.02    27932.59    408.57 o 
  -1   5   4    31846.44    33280.05    254.51 o 
   0   5   4     5704.30     5987.91     51.53 o 
   1   5   4    42330.36    43501.18    364.00 o 
   2   5   4     5403.63     5357.39     83.73 o 
   3   5   4     8243.05     8215.27     90.91 o 
   4   5   4    21892.80    21135.87    132.00 o 
   5   5   4      158.79      214.62     94.86 o 
   6   5   4     3824.37     3495.30    240.86 o 
   7   5   4     1868.67     1591.20    116.18 o 
 -10   6   4      686.38      766.82    111.73 o 
  -9   6   4      668.21      643.20     92.40 o 
  -8   6   4      519.64      473.12     87.45 o 
  -7   6   4     5635.86     5688.12    166.88 o 
  -6   6   4      449.66      455.73     74.66 o 
  -5   6   4     1531.17     1510.53     75.56 o 
  -4   6   4    22574.98    22027.20    531.23 o 
  -3   6   4      642.18      671.95     41.09 o 
  -2   6   4     3144.89     3594.52     68.30 o 
  -1   6   4     9616.40    10664.51     68.70 o 
   0   6   4      214.16      248.89     49.89 o 
   1   6   4      848.23     1051.38     41.29 o 
   2   6   4     4842.38     5503.63     86.02 o 
   3   6   4      517.24      550.79     67.43 o 
   4   6   4      628.56      770.90     79.53 o 
   5   6   4     1321.20     1403.53    101.32 o 
   6   6   4      280.24      364.69     99.19 o 
   7   6   4        2.74        9.20    104.97 o 
 -10   7   4       56.96      103.23    154.26 o 
  -9   7   4       42.10        3.63    100.31 o 
  -8   7   4      653.94      639.67     87.32 o 
  -7   7   4      637.56      654.50     83.12 o 
  -6   7   4     1580.42     1561.03     78.68 o 
  -5   7   4       82.59       61.93     55.68 o 
  -4   7   4     7809.41     7608.68     96.82 o 
  -3   7   4     2192.48     2701.71     36.36 o 
  -2   7   4     1957.79     2051.43     21.08 o 
  -1   7   4    13628.10    14976.93    164.59 o 
   0   7   4      285.97      202.44     53.91 o 
   1   7   4    19948.42    21230.57    346.95 o 
   2   7   4      115.08      177.84     36.00 o 
   3   7   4     1088.98     1017.83     68.08 o 
   4   7   4     4435.18     4225.49     86.32 o 
   5   7   4      276.30      317.80     65.46 o 
   6   7   4      590.00      500.76    105.02 o 
   7   7   4      388.06      217.85    111.92 o 
 -10   8   4     1157.46     1318.99    144.52 o 
  -9   8   4     1989.40     2230.62    104.25 o 
  -8   8   4      726.52      744.74     86.75 o 
  -7   8   4     8174.55     8428.36    103.05 o 
  -6   8   4     1943.56     1835.69     76.80 o 
  -5   8   4     7635.88     7194.65    388.78 o 
  -4   8   4    15377.56    14204.70    295.05 o 
  -3   8   4     1573.07     1431.61     20.50 o 
  -2   8   4    14210.94    15379.84     88.41 o 
  -1   8   4    11471.61    10633.35    119.28 o 
   0   8   4       15.86        3.00     52.09 o 
   1   8   4     2325.95     2405.63     50.33 o 
   2   8   4     1283.52     1339.26     39.56 o 
   3   8   4      233.58      218.85     68.17 o 
   4   8   4        0.06        4.12     67.99 o 
   5   8   4       97.95       81.30     61.87 o 
   6   8   4      513.13      503.14    109.41 o 
   7   8   4      247.12      138.21    167.45 o 
  -9   9   4      211.06      234.39     93.25 o 
  -8   9   4     2244.02     2400.94    134.48 o 
  -7   9   4      339.51      350.54     74.90 o 
  -6   9   4     1132.42     1157.68     71.07 o 
  -5   9   4     2042.30     2036.70     61.30 o 
  -4   9   4      247.80      290.23     43.11 o 
  -3   9   4     4903.15     4857.23    228.32 o 
  -2   9   4      921.12      897.45     29.98 o 
  -1   9   4      218.80      293.18     75.20 o 
   0   9   4     4230.87     4559.45     65.07 o 
   1   9   4     2711.10     2410.37     51.05 o 
   2   9   4      194.71      201.92     37.98 o 
   3   9   4      755.88      813.03     70.42 o 
   4   9   4       54.85       50.42     66.69 o 
   5   9   4     1178.28     1180.55     95.62 o 
   6   9   4      241.11      258.53    100.44 o 
   7   9   4       85.99      122.72    142.22 o 
  -9  10   4     1422.53     1432.54    172.62 o 
  -8  10   4      457.86      370.68     82.62 o 
  -7  10   4     3513.34     3446.87    170.61 o 
  -6  10   4      782.65      712.52     67.41 o 
  -5  10   4     6665.43     6512.84    112.11 o 
  -4  10   4     3699.62     3655.93     71.78 o 
  -3  10   4     1060.98     1087.34     99.61 o 
  -2  10   4     6468.40     5989.13    102.00 o 
  -1  10   4      492.80      537.39     53.25 o 
   0  10   4      569.28      517.70     42.21 o 
   1  10   4      929.43      904.25     49.60 o 
   2  10   4     2002.54     1936.23     44.05 o 
   3  10   4      661.95      793.20     69.00 o 
   4  10   4      666.43      673.85     55.96 o 
   5  10   4      525.56      543.99     89.57 o 
   6  10   4      215.83      161.41     97.26 o 
   7  10   4      429.76      397.42    164.59 o 
  -9  11   4       75.00       -7.46    170.32 o 
  -8  11   4      810.68      650.89    130.18 o 
  -7  11   4       82.29      128.45     69.10 o 
  -6  11   4      104.91       69.72     58.86 o 
  -5  11   4     3532.54     3295.76     58.87 o 
  -4  11   4     1498.95     1388.97     52.04 o 
  -3  11   4     2738.31     2492.64    124.42 o 
  -2  11   4     8607.65     8394.17     64.90 o 
  -1  11   4     2274.64     1838.15     74.44 o 
   0  11   4     6774.35     6332.60     56.01 o 
   1  11   4     9871.06     8987.88    125.40 o 
   2  11   4     1163.87     1083.24     44.20 o 
   3  11   4     3604.69     3620.96    159.14 o 
   4  11   4     3139.13     3529.05     93.15 o 
   5  11   4      317.28      333.87     91.87 o 
   6  11   4     1928.78     2107.57    108.61 o 
  -9  12   4      236.25       30.39    174.91 o 
  -8  12   4       92.71      -18.92    138.78 o 
  -7  12   4       56.49       -5.16    131.33 o 
  -6  12   4       21.58     -102.08    123.30 o 
  -5  12   4     2690.56     2678.37    105.09 o 
  -4  12   4      252.06      233.19     21.44 o 
  -3  12   4     1013.16      946.33     56.21 o 
  -2  12   4     3077.09     2872.92     99.33 o 
  -1  12   4     1102.48     1036.63    105.79 o 
   0  12   4     9002.43     8402.95    144.13 o 
   1  12   4       12.99       51.40     65.20 o 
   2  12   4     8544.02     8268.30     95.15 o 
   3  12   4      376.34      458.23     59.13 o 
   4  12   4      508.16      584.40     80.97 o 
   5  12   4     1880.18     2154.83    269.25 o 
   6  12   4        5.21      258.64    150.25 o 
  -9  13   4       31.11      -62.51    167.45 o 
  -8  13   4        8.87      -22.37    153.12 o 
  -7  13   4      103.57      -50.47    126.16 o 
  -6  13   4      374.37      212.76    110.68 o 
  -5  13   4      900.78      729.63    195.27 o 
  -4  13   4     1354.39     1400.01     95.77 o 
  -3  13   4      469.41      572.59    216.77 o 
  -2  13   4     5520.05     5667.83    119.54 o 
  -1  13   4     7137.37     6351.75    159.65 o 
   0  13   4     2147.95     2012.81    109.53 o 
   1  13   4     9039.45     8431.42    141.17 o 
   2  13   4     1522.17     1561.63     80.27 o 
   3  13   4     4144.09     3978.10    151.40 o 
   4  13   4     2118.33     2043.95    119.57 o 
   5  13   4       34.25       53.91    135.34 o 
   6  13   4     1451.89     1713.54    174.34 o 
  -9  14   4        0.34     -145.66    145.66 o 
  -8  14   4        0.40      -91.76    129.03 o 
  -7  14   4     1182.46     1089.03    137.06 o 
  -6  14   4      433.77      341.58     87.45 o 
  -5  14   4       21.75      -80.77    115.27 o 
  -4  14   4     6927.68     6962.36    121.00 o 
  -3  14   4      507.65      282.29    203.01 o 
  -2  14   4      485.93      610.34    125.72 o 
  -1  14   4     6492.34     5804.80    227.20 o 
   0  14   4     2103.15     1822.69     60.53 o 
   1  14   4        6.80      -17.94     56.25 o 
   2  14   4     4268.13     4174.23     73.15 o 
   3  14   4      831.43      823.51    115.27 o 
   4  14   4      104.74       91.18    129.03 o 
   5  14   4     1612.03     1827.66    150.82 o 
   6  14   4      295.52      458.78    142.79 o 
  -8  15   4      316.51      188.10    155.98 o 
  -7  15   4       65.80      -57.63    106.67 o 
  -6  15   4     1778.05     1803.17    117.28 o 
  -5  15   4      413.69      379.11     82.62 o 
  -4  15   4     1738.22     2075.66    386.23 o 
  -3  15   4     3600.13     3501.68     96.34 o 
  -2  15   4      391.47      479.57    132.92 o 
  -1  15   4     3693.95     3823.91    485.16 o 
   0  15   4      227.65      334.39    149.10 o 
   1  15   4     3167.31     2935.44     59.69 o 
   2  15   4      553.54      591.02    137.63 o 
   3  15   4      505.74      530.03     91.83 o 
   4  15   4      509.16      518.42    117.56 o 
   5  15   4        0.32      237.99    146.81 o 
   6  15   4      511.47      727.16    170.90 o 
  -8  16   4        0.26       18.68    104.73 o 
  -7  16   4     1147.57     1262.94    104.41 o 
  -6  16   4      164.72      289.07    103.51 o 
  -5  16   4      206.78      270.82     82.15 o 
  -4  16   4     3806.91     3877.35    496.34 o 
  -3  16   4        5.94       -7.51     68.89 o 
  -2  16   4      228.02      382.93    138.78 o 
  -1  16   4     2408.41     2518.80    381.93 o 
   0  16   4       21.86      326.31    166.31 o 
   1  16   4       89.86      116.50     74.67 o 
   2  16   4      898.33      750.92     82.76 o 
   3  16   4        1.09      -38.73    255.77 o 
   4  16   4       25.19       -8.21    233.12 o 
   5  16   4       71.60      166.31    147.96 o 
  -8  17   4      714.07      779.83    274.69 o 
  -7  17   4        0.38       62.49    106.95 o 
  -6  17   4     1758.25     1769.52     96.98 o 
  -5  17   4      968.13     1007.90     86.94 o 
  -4  17   4      825.63      997.12    191.25 o 
  -3  17   4     1915.13     1746.46     71.82 o 
  -2  17   4      393.38      548.33    123.51 o 
  -1  17   4      490.09      225.38    206.45 o 
   0  17   4     1694.01     1205.44    160.57 o 
   1  17   4       20.80        6.45     74.25 o 
   2  17   4      277.75      318.28    185.81 o 
   3  17   4       12.13      -36.85     99.21 o 
   4  17   4        3.35     -113.49    262.08 o 
   5  17   4      150.04      193.74    240.86 o 
  -8  18   4        1.37      -11.30    116.37 o 
  -7  18   4      776.88      899.94    215.63 o 
  -6  18   4        0.19      100.20     97.63 o 
  -5  18   4       89.53      164.35    149.68 o 
  -4  18   4     1198.29     1083.89     76.28 o 
  -3  18   4      468.92      246.02    180.64 o 
  -2  18   4      323.30      484.00    119.46 o 
  -1  18   4       31.65       22.37    156.56 o 
   0  18   4      648.06      250.61    170.32 o 
   1  18   4       83.31      267.24    165.16 o 
   2  18   4      152.56       85.45    144.52 o 
   3  18   4      549.82      374.48    200.72 o 
   4  18   4      165.48      -25.81    174.91 o 
  -7  19   4       21.97       63.91    101.03 o 
  -6  19   4      291.93      356.70    165.73 o 
  -5  19   4      809.56      927.88    169.17 o 
  -4  19   4       23.80     -172.04    172.04 o 
  -3  19   4      700.31      836.70    157.13 o 
  -2  19   4      478.87      654.34    119.03 o 
  -1  19   4       24.08       14.91    198.42 o 
   0  19   4      471.66      388.82    200.72 o 
   1  19   4      198.25      530.46    162.87 o 
   2  19   4      157.69      294.19    180.64 o 
   3  19   4      171.24      137.06    193.26 o 
   4  19   4      132.41       -6.31    217.92 o 
  -7  20   4      102.95      184.09    202.44 o 
  -6  20   4       69.39      274.12    152.54 o 
  -5  20   4       30.84      245.45    154.26 o 
  -4  20   4      177.85     -187.53    187.53 o 
  -3  20   4      887.18      789.10    200.14 o 
  -2  20   4      441.40      751.50    128.54 o 
  -1  20   4      770.92      890.03    205.88 o 
   0  20   4     2018.59     1858.06    214.48 o 
   1  20   4      191.93      670.39    168.60 o 
   2  20   4      969.20     1437.70    204.73 o 
   3  20   4      629.99      744.94    157.13 o 
  -6  21   4       22.48      318.28    188.10 o 
  -5  21   4       21.15     -161.72    161.72 o 
  -4  21   4      183.21     -197.27    197.27 o 
  -3  21   4       17.94      153.69    160.57 o 
  -2  21   4      347.20      583.38    139.74 o 
  -1  21   4      280.51      409.46    168.60 o 
   0  21   4      108.59      180.64    161.72 o 
   1  21   4      171.77     -197.27    197.27 o 
   2  21   4      265.09      752.40    205.88 o 
   3  21   4      146.50      521.29    195.55 o 
  -6  22   4       87.43      767.31    212.19 o 
  -5  22   4       61.23     -173.19    173.19 o 
  -4  22   4      100.06      -88.89    198.42 o 
  -3  22   4      791.96     1069.53    207.60 o 
  -2  22   4       70.67      419.69    144.25 o 
  -1  22   4      639.02      977.77    217.35 o 
   0  22   4     1111.15     1094.76    221.36 o 
   1  22   4        1.14     -175.48    217.35 o 
   2  22   4      963.43     2075.40    221.36 o 
  -5  23   4       77.50     -173.19    192.11 o 
  -4  23   4      363.29      405.45    172.04 o 
  -3  23   4      333.98      468.53    157.13 o 
  -2  23   4        3.85      317.42    146.57 o 
  -1  23   4      442.78      761.00    217.35 o 
   0  23   4       31.30      182.36    204.16 o 
   1  23   4      155.86     -131.90    233.98 o 
   2  23   4      118.36      153.12    236.84 o 
  -5  24   4        6.06     -216.77    216.77 o 
  -4  24   4       22.48      102.08    212.76 o 
  -3  24   4      196.56      593.55    219.64 o 
  -2  24   4        3.49      355.55    199.00 o 
  -1  24   4      180.87      270.68    169.17 o 
   0  24   4       37.26      100.93    209.89 o 
   1  24   4        9.32     -121.58    224.80 o 
  -4  25   4       76.95      367.60    241.43 o 
  -3  25   4      421.56      972.61    195.55 o 
  -2  25   4        2.01      355.55    184.09 o 
  -1  25   4      172.15      447.88    227.67 o 
 -10   1   5     3250.65     3001.35    287.60 o 
  -9   1   5      424.37      355.85     93.69 o 
  -8   1   5     6796.67     6172.42    226.24 o 
  -7   1   5    10743.48     9908.31    173.49 o 
  -6   1   5        0.37       24.46     34.42 o 
  -5   1   5    20756.38    20045.13    198.75 o 
  -4   1   5    22710.15    23578.81    199.09 o 
  -3   1   5     1673.81     2136.05     40.89 o 
  -2   1   5    16606.35    19682.56    387.62 o 
  -1   1   5     3067.93     3293.71    137.92 o 
   0   1   5     2099.95     2396.55     45.59 o 
   1   1   5      146.94      118.23     49.57 o 
   2   1   5     1839.40     1865.08    123.30 o 
   3   1   5      354.35      384.78     75.93 o 
   4   1   5     1112.44     1300.62    103.54 o 
   5   1   5     1742.18     2024.61    110.84 o 
   6   1   5     1305.68     1442.71    121.58 o 
   7   1   5      244.16      182.36    168.03 o 
 -10   2   5        2.59       46.39    105.84 o 
  -9   2   5      107.40       85.53     98.52 o 
  -8   2   5     1026.04     1051.99     59.70 o 
  -7   2   5     1094.09     1041.57     41.30 o 
  -6   2   5      102.90       76.96     35.11 o 
  -5   2   5    10716.63    10813.00    174.07 o 
  -4   2   5     4024.16     3884.39    102.31 o 
  -3   2   5     7789.89     8050.39     70.85 o 
  -2   2   5    40397.60    42653.41    415.41 o 
  -1   2   5     2732.59     2545.07     69.10 o 
   0   2   5    21844.22    23117.35    232.99 o 
   1   2   5    17934.46    17445.49    296.37 o 
   2   2   5     1924.45     1980.82     66.37 o 
   3   2   5     6442.68     6833.51    125.02 o 
   4   2   5     3821.04     3940.02     97.25 o 
   5   2   5      680.29      722.21    104.25 o 
   6   2   5     2570.17     2674.91    109.24 o 
   7   2   5      114.19      100.36    164.01 o 
 -10   3   5      632.69      514.00    102.44 o 
  -9   3   5       82.91       56.01     95.39 o 
  -8   3   5     1791.82     1574.49     60.63 o 
  -7   3   5      978.67      849.39     41.46 o 
  -6   3   5      331.13      297.24     38.43 o 
  -5   3   5     1466.95     1426.12     38.01 o 
  -4   3   5     3156.50     3465.95     33.87 o 
  -3   3   5     7436.22     7400.19     46.36 o 
  -2   3   5      574.66      772.41     54.19 o 
  -1   3   5      654.17      597.33     45.30 o 
   0   3   5     7836.06     8305.33     65.08 o 
   1   3   5      307.48      508.01     53.87 o 
   2   3   5      672.43      874.10     62.82 o 
   3   3   5       64.58      128.46     96.34 o 
   4   3   5     1614.82     1913.21     88.09 o 
   5   3   5        1.30      -17.00    100.31 o 
   6   3   5      140.55      208.88    113.72 o 
   7   3   5      466.52      359.57    186.38 o 
 -10   4   5       10.18      -29.50    111.83 o 
  -9   4   5       66.46       67.17     88.32 o 
  -8   4   5     1203.22     1297.59     91.99 o 
  -7   4   5     2013.72     1874.56     89.86 o 
  -6   4   5       32.31       37.38     34.45 o 
  -5   4   5    16971.42    16317.78    310.66 o 
  -4   4   5     3054.17     2737.47     48.83 o 
  -3   4   5     2468.81     2485.38     48.51 o 
  -2   4   5    88518.47    86627.86    286.11 o 
  -1   4   5     4106.14     3943.79     48.89 o 
   0   4   5    34923.67    36254.82    360.36 o 
   1   4   5    73168.52    75841.61    619.40 o 
   2   4   5      751.62      840.14     79.14 o 
   3   4   5    22122.22    22784.11    168.60 o 
   4   4   5     6438.48     6448.72    101.02 o 
   5   4   5     1469.32     1424.30     97.82 o 
   6   4   5     3439.60     3328.26    174.05 o 
   7   4   5      236.90      216.20    189.25 o 
 -10   5   5      227.24      260.03     98.06 o 
  -9   5   5      144.93      129.14     96.51 o 
  -8   5   5      204.04      199.94     86.06 o 
  -7   5   5     2217.94     2208.06     90.80 o 
  -6   5   5      186.39      120.41     70.73 o 
  -5   5   5     1539.74     1685.09     36.44 o 
  -4   5   5      589.18      500.49     41.79 o 
  -3   5   5     3461.51     3179.39     39.00 o 
  -2   5   5     1424.78     1359.13     57.88 o 
  -1   5   5    10129.98    11199.38     53.19 o 
   0   5   5     1995.83     2334.36     49.87 o 
   1   5   5     4003.12     5018.58     67.83 o 
   2   5   5     1837.60     2054.76     82.58 o 
   3   5   5      656.45      861.93     86.88 o 
   4   5   5        2.97       36.16     79.11 o 
   5   5   5     1016.31      989.42     96.25 o 
   6   5   5      392.94      431.82    118.41 o 
   7   5   5      241.95      331.47    186.95 o 
 -10   6   5        0.07      -52.98    111.60 o 
  -9   6   5      573.96      568.85     92.22 o 
  -8   6   5      171.09      105.89     80.01 o 
  -7   6   5     1204.37     1077.67     87.74 o 
  -6   6   5     3279.89     3132.76     78.40 o 
  -5   6   5     9485.34     8418.51     59.49 o 
  -4   6   5     3649.49     3631.98     50.60 o 
  -3   6   5     2762.90     2569.53     21.21 o 
  -2   6   5    53963.21    54657.61    271.83 o 
  -1   6   5     3135.00     3214.06     50.63 o 
   0   6   5     9949.25     9733.72    105.52 o 
   1   6   5    20860.42    22467.06    351.83 o 
   2   6   5      360.53      358.42     76.85 o 
   3   6   5     5942.75     6257.07     93.30 o 
   4   6   5     3933.52     3611.54     86.58 o 
   5   6   5     1699.53     1649.06    104.10 o 
   6   6   5     1668.81     1585.37    122.36 o 
   7   6   5       17.60        1.15    181.79 o 
 -10   7   5     1505.21     1572.28    104.81 o 
  -9   7   5      264.28      246.31     90.30 o 
  -8   7   5     1491.57     1371.72     85.84 o 
  -7   7   5     9173.50     9078.69    187.81 o 
  -6   7   5      237.43      163.18     69.69 o 
  -5   7   5    11786.39    11919.95    120.50 o 
  -4   7   5     5245.72     4742.31     50.71 o 
  -3   7   5      412.67      548.95     28.57 o 
  -2   7   5     8097.26     7973.95     58.09 o 
  -1   7   5     5563.81     5878.54     75.99 o 
   0   7   5     3474.45     3503.93     72.26 o 
   1   7   5     1473.36     1745.73     47.11 o 
   2   7   5      350.59      397.99     77.42 o 
   3   7   5     1198.08     1241.27     77.22 o 
   4   7   5       74.35      169.72     73.29 o 
   5   7   5      556.41      574.06     70.05 o 
   6   7   5      916.34      944.29    119.98 o 
 -10   8   5        4.95       26.67    103.27 o 
  -9   8   5     1232.66     1155.11     92.01 o 
  -8   8   5       82.01       27.70     80.51 o 
  -7   8   5      349.00      294.49     77.92 o 
  -6   8   5     6484.85     6308.56     83.70 o 
  -5   8   5     1370.86     1332.00     36.81 o 
  -4   8   5      892.18      903.56     35.93 o 
  -3   8   5     3321.95     3409.18     89.72 o 
  -2   8   5     5822.38     6235.41     80.07 o 
  -1   8   5      499.21      448.52     56.63 o 
   0   8   5      270.69      380.79     63.08 o 
   1   8   5     2160.00     2276.77     48.35 o 
   2   8   5      983.36      887.58     63.76 o 
   3   8   5       10.19        0.92     72.42 o 
   4   8   5       41.43       11.45     71.10 o 
   5   8   5      524.12      498.30     68.07 o 
   6   8   5        1.53      -23.10    112.41 o 
 -10   9   5     1644.52     1312.11    191.54 o 
  -9   9   5      241.42      229.76     89.98 o 
  -8   9   5     2872.22     2843.06     91.19 o 
  -7   9   5     5741.16     5329.91     90.81 o 
  -6   9   5       58.48       37.16     64.17 o 
  -5   9   5    11245.87    11549.03     76.73 o 
  -4   9   5     3116.07     2894.42     97.43 o 
  -3   9   5     1709.18     1758.83     37.80 o 
  -2   9   5     3148.01     2991.64     80.07 o 
  -1   9   5        4.33       13.38     59.23 o 
   0   9   5     1262.51     1253.18    113.26 o 
   1   9   5      172.11      102.08     60.21 o 
   2   9   5       39.27       85.23     43.01 o 
   3   9   5      578.06      469.26     71.03 o 
   4   9   5      715.24      761.11     74.43 o 
   5   9   5      155.96      122.95     93.54 o 
   6   9   5     1100.00     1059.68    108.99 o 
  -9  10   5      765.01      554.55    151.40 o 
  -8  10   5      153.20      140.82     78.29 o 
  -7  10   5       49.83       14.30     67.03 o 
  -6  10   5     5453.04     5394.81     76.33 o 
  -5  10   5     1332.47     1320.49     53.05 o 
  -4  10   5        3.52        5.52     28.35 o 
  -3  10   5    11156.19    10829.67    230.22 o 
  -2  10   5     4180.91     3949.62    180.07 o 
  -1  10   5        2.36       -7.33     95.20 o 
   0  10   5     4252.29     4032.64     74.55 o 
   1  10   5     1414.08     1118.08     82.01 o 
   2  10   5     1124.76     1093.00     46.44 o 
   3  10   5     4511.73     4539.96    182.36 o 
   4  10   5     1021.30     1142.93     72.85 o 
   5  10   5        6.13      -39.28    107.53 o 
   6  10   5      733.35      862.50    109.07 o 
  -9  11   5      126.93      110.11    142.79 o 
  -8  11   5     1119.71      981.21    132.47 o 
  -7  11   5     1147.77     1099.26     66.60 o 
  -6  11   5      802.40      744.24     61.89 o 
  -5  11   5     2161.37     2208.38     63.92 o 
  -4  11   5       56.91       50.31     67.90 o 
  -3  11   5     7210.30     6700.88    164.44 o 
  -2  11   5      177.34      189.68     19.03 o 
  -1  11   5     3670.13     3567.44     92.96 o 
   0  11   5     2108.41     1954.96     55.56 o 
   1  11   5     1344.03     1431.56     59.11 o 
   2  11   5     1831.33     1975.72     72.24 o 
   3  11   5        5.59      138.47     64.51 o 
   4  11   5     2666.58     2691.31    141.65 o 
   5  11   5       30.65       54.56     88.81 o 
   6  11   5      210.98      156.36    108.74 o 
  -9  12   5       12.23     -134.19    134.19 o 
  -8  12   5       88.21      -55.63    136.49 o 
  -7  12   5     1010.29      869.96    135.34 o 
  -6  12   5      336.54      324.01    113.55 o 
  -5  12   5     1708.24     1590.55     43.59 o 
  -4  12   5     3970.37     3852.73     83.45 o 
  -3  12   5     6110.64     5889.77    107.63 o 
  -2  12   5     8083.57     6439.14    383.57 o 
  -1  12   5     1516.14     1416.93    104.19 o 
   0  12   5     8221.08     8219.13     66.83 o 
   1  12   5     6940.31     5875.38     67.88 o 
   2  12   5      124.73      230.90     65.88 o 
   3  12   5     7135.49     7031.46    287.60 o 
   4  12   5      677.19      848.04     89.46 o 
   5  12   5      283.37      275.17     91.62 o 
   6  12   5      703.94      583.22    173.76 o 
  -9  13   5       24.35     -137.63    150.25 o 
  -8  13   5        1.94     -107.24    147.96 o 
  -7  13   5      115.24      192.11    117.56 o 
  -6  13   5      578.74      484.63     86.96 o 
  -5  13   5      155.06      117.33     90.19 o 
  -4  13   5     1718.53     1872.79    131.33 o 
  -3  13   5     4654.29     4282.55    125.88 o 
  -2  13   5      574.71      615.18    179.78 o 
  -1  13   5     6322.08     6042.99    138.49 o 
   0  13   5     3156.09     2692.45     59.31 o 
   1  13   5     3055.68     3158.76     64.36 o 
   2  13   5     3648.06     3591.84     98.06 o 
   3  13   5      805.06      857.74     64.61 o 
   4  13   5     2085.11     2261.75    167.45 o 
   5  13   5      520.89      458.78    161.15 o 
   6  13   5       10.99      275.27    168.03 o 
  -9  14   5      264.70      201.29    170.90 o 
  -8  14   5        7.41       32.11    125.02 o 
  -7  14   5     1067.14     1072.75    132.47 o 
  -6  14   5      516.16      535.07     86.96 o 
  -5  14   5      768.65      801.84     93.76 o 
  -4  14   5     6343.20     6434.08     94.67 o 
  -3  14   5      731.40      843.06    103.96 o 
  -2  14   5     4525.81     4752.51    330.32 o 
  -1  14   5     3024.09     2700.75     72.83 o 
   0  14   5     2656.12     2591.58     88.12 o 
   1  14   5     4420.00     3918.38    116.88 o 
   2  14   5       63.50       42.57     54.99 o 
   3  14   5     2860.14     2707.94    135.34 o 
   4  14   5      510.92      511.54    138.78 o 
   5  14   5      495.91      418.06    142.22 o 
  -9  15   5       48.33      299.93    159.43 o 
  -8  15   5      191.97       96.31    158.57 o 
  -7  15   5      864.29      946.08     97.18 o 
  -6  15   5      394.55      407.66     87.54 o 
  -5  15   5      179.94      211.14     77.91 o 
  -4  15   5     1800.87     1974.11    126.74 o 
  -3  15   5     1301.71     1165.61     66.15 o 
  -2  15   5     2063.22     2237.83    126.02 o 
  -1  15   5     1619.92     1394.11    174.91 o 
   0  15   5      702.34      493.59     68.22 o 
   1  15   5      955.65      936.30     67.27 o 
   2  15   5     1779.06     1559.34     61.99 o 
   3  15   5      586.73      406.33    131.33 o 
   4  15   5      647.70      552.26    126.74 o 
   5  15   5      169.78      300.50    134.19 o 
  -9  16   5      715.94      650.83    217.06 o 
  -8  16   5      288.17      326.48    106.51 o 
  -7  16   5      553.10      674.63    100.36 o 
  -6  16   5     1888.16     1901.26     97.06 o 
  -5  16   5        0.25       60.98    107.81 o 
  -4  16   5     2482.09     2356.24    112.97 o 
  -3  16   5      516.18      894.67    341.22 o 
  -2  16   5      772.61     1004.15    126.04 o 
  -1  16   5     1115.90      717.99    210.46 o 
   0  16   5        3.33       45.45    143.94 o 
   1  16   5      818.87      799.50     72.23 o 
   2  16   5        1.07      -21.86     87.33 o 
   3  16   5      210.85      137.90    139.07 o 
   4  16   5        2.21      -19.88    253.76 o 
   5  16   5      206.94      276.99    134.19 o 
  -8  17   5      237.13      283.55    184.09 o 
  -7  17   5      641.27      763.32    106.56 o 
  -6  17   5        0.95       75.09     83.22 o 
  -5  17   5      697.91      718.07     92.33 o 
  -4  17   5      194.44      254.48    106.95 o 
  -3  17   5       44.71      265.54    242.01 o 
  -2  17   5     1219.01     1607.96    131.60 o 
  -1  17   5      102.04      -98.64    181.22 o 
   0  17   5        4.67       62.00    124.16 o 
   1  17   5        0.76       86.59    171.47 o 
   2  17   5       40.16       67.10    177.20 o 
   3  17   5      156.94     -204.73    204.73 o 
   4  17   5       21.52       -2.48    330.89 o 
   5  17   5       20.19      111.25    135.91 o 
  -8  18   5      180.30      161.79    140.50 o 
  -7  18   5      114.82       99.13     92.82 o 
  -6  18   5     1548.80     1650.41    222.22 o 
  -5  18   5      346.97      463.83    212.76 o 
  -4  18   5      249.14       65.45    113.55 o 
  -3  18   5     2532.96     2639.70    162.87 o 
  -2  18   5       38.42      295.41    130.50 o 
  -1  18   5       28.55      -92.33    180.07 o 
   0  18   5      360.69      474.50    106.38 o 
   1  18   5      210.32      464.51    188.67 o 
   2  18   5       56.13      -49.89    167.45 o 
   3  18   5      123.36     -149.68    149.68 o 
   4  18   5      143.73      -94.05    170.90 o 
  -8  19   5      144.03      149.27    108.26 o 
  -7  19   5       93.92      132.84    101.88 o 
  -6  19   5      228.81      397.99    170.90 o 
  -5  19   5      279.24      311.97    149.68 o 
  -4  19   5      151.35     -177.78    177.78 o 
  -3  19   5     1057.98     1375.76    181.22 o 
  -2  19   5       16.86      295.08    135.94 o 
  -1  19   5     1609.99     1492.75    203.01 o 
   0  19   5      351.24      194.15    115.55 o 
   1  19   5       41.72      454.19    191.54 o 
   2  19   5     1525.99     1820.78    206.45 o 
   3  19   5        0.47      -60.79    207.60 o 
  -7  20   5       57.81      352.69    189.82 o 
  -6  20   5      288.22      493.19    153.12 o 
  -5  20   5       22.02     -164.59    164.59 o 
  -4  20   5      150.84      -73.40    190.97 o 
  -3  20   5      523.62      512.69    189.25 o 
  -2  20   5      180.66      498.81    139.91 o 
  -1  20   5      177.58      106.67    194.98 o 
   0  20   5      465.29      419.50    119.86 o 
   1  20   5      125.68      586.66    191.54 o 
   2  20   5      166.99      669.82    204.16 o 
   3  20   5      348.66      348.10    220.79 o 
  -7  21   5        0.31      224.23    161.15 o 
  -6  21   5      289.48      486.31    146.81 o 
  -5  21   5      153.00     -162.29    162.29 o 
  -4  21   5      494.80      708.24    167.45 o 
  -3  21   5     1057.19     1370.60    161.15 o 
  -2  21   5        2.03      126.71    138.97 o 
  -1  21   5     2266.89     2415.47    213.91 o 
   0  21   5      652.15      288.46    220.21 o 
   1  21   5      628.71     1347.09    203.58 o 
   2  21   5     1293.92     1957.27    200.72 o 
  -6  22   5       29.45     -179.50    179.50 o 
  -5  22   5        0.12     -107.24    157.71 o 
  -4  22   5      567.19      610.75    190.97 o 
  -3  22   5        3.88      212.19    186.95 o 
  -2  22   5      129.41      256.34    196.13 o 
  -1  22   5      567.63      929.03    214.48 o 
   0  22   5      450.43      332.04    203.01 o 
   1  22   5       47.50     -227.67    227.67 o 
   2  22   5       15.38      661.22    191.54 o 
  -6  23   5      170.33     -162.29    191.54 o 
  -5  23   5        0.57     -176.63    190.97 o 
  -4  23   5      186.24      474.26    209.89 o 
  -3  23   5      292.18      707.67    205.88 o 
  -2  23   5        0.36      139.93    178.35 o 
  -1  23   5      684.17     1009.31    189.25 o 
   0  23   5      201.97      106.67    181.22 o 
   1  23   5       86.72     -241.43    241.43 o 
  -5  24   5       16.58       19.50    226.52 o 
  -4  24   5      594.43      717.99    180.64 o 
  -3  24   5        7.15      162.87    179.50 o 
  -2  24   5        1.40      235.70    166.31 o 
  -1  24   5      405.80      522.60    231.40 o 
   0  24   5       34.04        2.87    242.01 o 
  -4  25   5        1.57      432.97    234.55 o 
  -3  25   5        9.19      310.82    197.85 o 
  -2  25   5        7.14      485.73    203.58 o 
  -1  25   5       22.47      288.46    195.55 o 
 -11   0   6     1268.59      996.70    158.85 o 
 -10   0   6     3567.90     3411.02    169.17 o 
  -9   0   6      639.62      542.51    129.61 o 
  -8   0   6     6357.39     5822.31     75.99 o 
  -7   0   6     7299.31     6721.13    244.87 o 
  -6   0   6     8546.03     8801.20     77.13 o 
  -5   0   6     4529.78     4054.56     55.53 o 
  -4   0   6      445.54      451.38     43.15 o 
  -3   0   6     6432.65     7495.70    117.28 o 
  -2   0   6       83.94      126.16     63.08 o 
  -1   0   6      952.71      846.20     56.49 o 
   0   0   6     4730.44     4459.91     79.71 o 
   1   0   6       10.12       22.37     76.27 o 
   2   0   6     5980.41     6112.08    123.30 o 
   3   0   6     3504.68     3771.74    135.91 o 
   4   0   6      103.49      220.79    138.21 o 
   5   0   6     3306.83     3371.45    169.75 o 
   6   0   6     2287.17     2451.03    192.11 o 
 -11   1   6       41.57       -2.29    147.96 o 
 -10   1   6       23.57       67.91    103.75 o 
  -9   1   6       89.82       61.92     88.36 o 
  -8   1   6      527.47      532.94     56.44 o 
  -7   1   6      137.47      148.17     41.81 o 
  -6   1   6      664.14      633.92     37.85 o 
  -5   1   6     4705.62     4585.52     41.85 o 
  -4   1   6      414.56      436.03     29.84 o 
  -3   1   6     5283.46     5535.99     59.76 o 
  -2   1   6     9719.22    10518.69     79.71 o 
  -1   1   6      273.10      321.38     34.72 o 
   0   1   6     8498.36     8553.65    137.63 o 
   1   1   6     2364.80     2350.61     63.12 o 
   2   1   6      379.59      380.01     69.47 o 
   3   1   6     2071.51     2102.56     90.19 o 
   4   1   6      119.97      255.77    143.94 o 
   5   1   6      138.02      251.54    101.00 o 
   6   1   6      125.27      134.98    102.57 o 
 -11   2   6      375.87      298.21    156.56 o 
 -10   2   6     2040.10     1892.26    104.69 o 
  -9   2   6      112.42       43.36     90.05 o 
  -8   2   6     3641.77     3431.46     74.53 o 
  -7   2   6     3041.74     2932.30     56.45 o 
  -6   2   6     4087.57     4128.66     44.12 o 
  -5   2   6      403.06      556.64     54.24 o 
  -4   2   6     1704.52     1925.71     32.77 o 
  -3   2   6     2728.98     3039.27     80.91 o 
  -2   2   6      319.08      245.80     30.89 o 
  -1   2   6       67.37       80.32     42.12 o 
   0   2   6      220.98      284.19     48.46 o 
   1   2   6     2762.36     3055.31    110.39 o 
   2   2   6     1594.46     1534.11     72.25 o 
   3   2   6     2395.72     2545.65    121.00 o 
   4   2   6      239.00      267.98     87.96 o 
   5   2   6     2135.87     2499.23    133.05 o 
   6   2   6     1048.03      927.37    129.64 o 
 -11   3   6       93.45       27.53    168.60 o 
 -10   3   6       91.02       71.15     98.24 o 
  -9   3   6       40.08       25.66     89.84 o 
  -8   3   6     2546.97     2448.72     65.27 o 
  -7   3   6      818.81      855.65     41.63 o 
  -6   3   6     3986.38     3702.13     42.77 o 
  -5   3   6    23376.80    23274.38    249.22 o 
  -4   3   6      790.49      707.37     31.36 o 
  -3   3   6    41521.16    41699.48    248.16 o 
  -2   3   6    26517.51    27187.75    391.77 o 
  -1   3   6     3465.66     3753.61     51.61 o 
   0   3   6    34645.04    34926.39    315.42 o 
   1   3   6     5192.55     5180.33     71.67 o 
   2   3   6     4376.63     4546.32     84.22 o 
   3   3   6    14326.99    14530.11    157.71 o 
   4   3   6        7.21       52.90     96.92 o 
   5   3   6     1109.78     1051.01    106.81 o 
   6   3   6     1438.10     1506.46    127.09 o 
 -11   4   6        4.60     -164.59    164.59 o 
 -10   4   6       60.37       15.96    100.10 o 
  -9   4   6       31.49        6.69     88.79 o 
  -8   4   6        8.77       -5.10     61.03 o 
  -7   4   6      147.65      124.65     37.74 o 
  -6   4   6     1255.03     1140.51     38.16 o 
  -5   4   6       55.04       93.00     32.80 o 
  -4   4   6     1037.74      917.68     36.66 o 
  -3   4   6        5.69      147.79     27.60 o 
  -2   4   6     2601.03     2606.49     30.37 o 
  -1   4   6      206.11      286.96     44.47 o 
   0   4   6     1083.54     1107.97     43.17 o 
   1   4   6     1487.85     1945.27    101.79 o 
   2   4   6     1590.13     1767.29     75.48 o 
   3   4   6       84.04      258.06    102.08 o 
   4   4   6     1275.61     1391.26     87.73 o 
   5   4   6       82.33       96.07    111.07 o 
   6   4   6       60.28       41.64    103.61 o 
 -11   5   6       54.94      -83.15    138.21 o 
 -10   5   6      154.67      204.23    103.82 o 
  -9   5   6       20.10      -56.22     91.19 o 
  -8   5   6     2162.15     2030.53     66.28 o 
  -7   5   6      982.09      800.11     82.77 o 
  -6   5   6     2255.53     2051.41     70.39 o 
  -5   5   6    20948.71    20856.68    137.37 o 
  -4   5   6     4089.68     3790.53     45.15 o 
  -3   5   6    59285.43    58233.98    304.29 o 
  -2   5   6    26417.45    26810.79    370.58 o 
  -1   5   6        7.77       60.47     44.60 o 
   0   5   6    48711.23    49299.83    625.66 o 
   1   5   6    11259.29    11285.98     86.80 o 
   2   5   6     5299.85     5353.38    110.68 o 
   3   5   6    20068.11    20043.13    133.78 o 
   4   5   6        9.81       38.18     79.40 o 
   5   5   6     1713.60     1717.27    115.21 o 
   6   5   6     1673.82     1520.99    112.29 o 
 -10   6   6      749.18      660.33     99.06 o 
  -9   6   6       12.16      -38.99     66.46 o 
  -8   6   6     1390.17     1368.80     89.21 o 
  -7   6   6     1836.27     1729.30     83.77 o 
  -6   6   6      149.65       60.39     63.42 o 
  -5   6   6     6398.83     6415.18     68.70 o 
  -4   6   6     8381.52     7419.90    117.36 o 
  -3   6   6     1482.08     1842.24     28.31 o 
  -2   6   6     7778.11     7716.35     98.48 o 
  -1   6   6     1547.32     1496.37     81.72 o 
   0   6   6      185.30      406.20     93.19 o 
   1   6   6      409.98      616.08     50.04 o 
   2   6   6     1378.66     1348.81     91.76 o 
   3   6   6      888.78      917.17     80.85 o 
   4   6   6      102.38      131.82     76.66 o 
   5   6   6     1183.87     1212.88    113.32 o 
   6   6   6      414.61      339.00    109.63 o 
 -10   7   6      220.60      180.66    101.06 o 
  -9   7   6      595.79      580.86     84.89 o 
  -8   7   6      675.88      571.00     84.25 o 
  -7   7   6     1755.11     1660.72     83.07 o 
  -6   7   6       11.00       38.73     63.42 o 
  -5   7   6     5489.87     5213.08     63.08 o 
  -4   7   6     2094.67     1928.72     37.25 o 
  -3   7   6     6453.64     6413.58     96.18 o 
  -2   7   6     5393.32     5653.62     95.64 o 
  -1   7   6       14.93       50.48     43.13 o 
   0   7   6    19930.93    19990.15    118.14 o 
   1   7   6       26.85       24.53     49.29 o 
   2   7   6      786.59      841.86     87.74 o 
   3   7   6     2702.36     2619.90     85.40 o 
   4   7   6      376.74      380.95     94.34 o 
   5   7   6      206.18      340.29     74.38 o 
   6   7   6      229.58      253.59    111.12 o 
 -10   8   6     1697.34     1587.99    105.57 o 
  -9   8   6        9.43      -38.99     85.99 o 
  -8   8   6     3113.83     3211.39     89.28 o 
  -7   8   6     3366.52     3368.40     84.76 o 
  -6   8   6      507.31      615.64     63.12 o 
  -5   8   6     7321.18     7295.21    144.80 o 
  -4   8   6      500.48      517.25     56.89 o 
  -3   8   6     1387.17     1464.87     25.51 o 
  -2   8   6     3066.90     3009.71    104.09 o 
  -1   8   6       44.90       13.99     58.44 o 
   0   8   6     2032.94     1744.51     73.98 o 
   1   8   6        2.27       58.37     50.51 o 
   2   8   6     3490.31     3335.01     81.21 o 
   3   8   6     1393.49     1312.57     77.10 o 
   4   8   6      107.76      109.13     77.72 o 
   5   8   6     1438.19     1405.32    139.93 o 
   6   8   6     1319.75     1303.34    119.38 o 
 -10   9   6       76.90       17.20    145.66 o 
  -9   9   6     1368.18     1306.54     90.59 o 
  -8   9   6       97.56       80.08     75.47 o 
  -7   9   6      636.21      497.47     77.99 o 
  -6   9   6     2558.00     2454.72     67.76 o 
  -5   9   6      282.84      261.54     42.12 o 
  -4   9   6      366.76      398.30     58.76 o 
  -3   9   6     1435.68     1381.61     26.39 o 
  -2   9   6     3557.71     3345.09     75.19 o 
  -1   9   6     1196.52     1385.39     92.90 o 
   0   9   6     1806.25     1745.65     75.70 o 
   1   9   6     1997.85     1901.67     55.39 o 
   2   9   6      598.39      698.47     73.20 o 
   3   9   6       61.82       91.81     67.47 o 
   4   9   6     2740.79     2919.46     87.42 o 
   5   9   6      122.48      182.35     97.18 o 
   6   9   6      209.91      257.49    164.59 o 
 -10  10   6      789.58      705.37    167.45 o 
  -9  10   6      179.24      150.82    155.98 o 
  -8  10   6     1578.42     1529.30     79.25 o 
  -7  10   6      631.16      664.58     64.35 o 
  -6  10   6     1809.16     2064.83     67.67 o 
  -5  10   6      918.18      861.43     43.59 o 
  -4  10   6      238.91      271.69     50.25 o 
  -3  10   6     2195.69     2208.29     29.24 o 
  -2  10   6      348.81      333.28     69.06 o 
  -1  10   6      557.37      466.43     66.43 o 
   0  10   6        1.38      -19.00     78.28 o 
   1  10   6     2710.58     2570.89     52.48 o 
   2  10   6        0.19       32.94     68.84 o 
   3  10   6     2162.03     2156.97    150.82 o 
   4  10   6      834.91      856.63     77.20 o 
   5  10   6      935.36      905.51    104.85 o 
   6  10   6      879.45      954.83    145.09 o 
 -10  11   6       17.95     -119.28    172.62 o 
  -9  11   6      328.76      237.42    154.84 o 
  -8  11   6     1156.63     1222.65    144.52 o 
  -7  11   6       57.43       98.36     58.87 o 
  -6  11   6     3863.59     3640.80     92.95 o 
  -5  11   6     3814.31     3847.06     79.43 o 
  -4  11   6      126.28      105.00     44.35 o 
  -3  11   6     6790.96     6146.50    190.30 o 
  -2  11   6     9544.14     8642.91     97.43 o 
  -1  11   6     1990.55     1978.34     72.78 o 
   0  11   6     5011.72     4761.66    177.78 o 
   1  11   6     4216.72     3939.00     89.46 o 
   2  11   6     2034.95     2160.92     74.55 o 
   3  11   6     2275.43     2373.83    118.42 o 
   4  11   6     1080.87     1046.59    154.84 o 
   5  11   6      643.14      617.40     97.34 o 
  -9  12   6      415.71      402.58    153.12 o 
  -8  12   6        0.76       93.48    140.50 o 
  -7  12   6      114.15       31.54    126.16 o 
  -6  12   6     1829.96     1808.11     93.44 o 
  -5  12   6      403.14      393.22     81.43 o 
  -4  12   6     1827.63     1839.83    254.62 o 
  -3  12   6     3752.74     3601.67    114.98 o 
  -2  12   6     5772.99     5613.57     80.01 o 
  -1  12   6     4884.53     4237.94    125.88 o 
   0  12   6      120.91      154.01     57.97 o 
   1  12   6     5507.06     5141.07    143.04 o 
   2  12   6     1728.57     1919.84     69.66 o 
   3  12   6      488.36      539.91     69.81 o 
   4  12   6     1665.78     1847.73    155.98 o 
   5  12   6        5.02      -49.32    165.73 o 
  -9  13   6       27.29       44.16    134.77 o 
  -8  13   6      757.49      688.17    134.77 o 
  -7  13   6      970.19      935.74     93.68 o 
  -6  13   6     1721.01     1527.64     90.61 o 
  -5  13   6     4051.23     4160.02     97.66 o 
  -4  13   6      887.72      780.49     76.85 o 
  -3  13   6     4457.25     4603.72    116.10 o 
  -2  13   6    11915.09    10856.63    126.75 o 
  -1  13   6      286.36      375.93    102.94 o 
   0  13   6     6336.57     6112.77     69.67 o 
   1  13   6     1924.64     1804.08     69.76 o 
   2  13   6     1574.15     1639.54     69.28 o 
   3  13   6     1361.05     1346.52    133.05 o 
   4  13   6      300.33      278.13    137.06 o 
   5  13   6      756.28      567.17    164.01 o 
  -9  14   6      116.45      192.69    135.91 o 
  -8  14   6      313.79      272.43    205.88 o 
  -7  14   6      452.33      513.10    104.37 o 
  -6  14   6      288.64      253.63     84.87 o 
  -5  14   6     1604.01     1735.70     86.52 o 
  -4  14   6     2371.70     2169.89    231.40 o 
  -3  14   6     1250.82     1319.15    122.69 o 
  -2  14   6     5277.83     5034.13    118.35 o 
  -1  14   6     3445.16     3245.97    116.54 o 
   0  14   6      510.49      453.37     60.79 o 
   1  14   6     2375.29     2231.60     64.22 o 
   2  14   6     1862.78     1783.39     73.24 o 
   3  14   6      116.96      132.47    130.75 o 
   4  14   6     1124.26     1135.48    137.63 o 
   5  14   6      379.73      213.33    146.24 o 
  -9  15   6      311.66      276.03    267.81 o 
  -8  15   6       20.53      -49.29    106.47 o 
  -7  15   6     1302.17     1405.84     92.75 o 
  -6  15   6      242.15      195.28     84.11 o 
  -5  15   6     1737.59     1783.82    237.13 o 
  -4  15   6      880.78      773.78     81.24 o 
  -3  15   6      139.01      326.37    121.60 o 
  -2  15   6     2712.62     2554.83    204.16 o 
  -1  15   6       18.14      292.79    407.17 o 
   0  15   6     1520.41     1359.50     59.35 o 
   1  15   6      156.77      154.70     80.73 o 
   2  15   6      923.30      762.65     73.24 o 
   3  15   6      453.59      383.08    118.71 o 
   4  15   6      137.71      141.07    135.91 o 
   5  15   6      569.91      761.57    160.57 o 
  -9  16   6      115.38       54.31    178.06 o 
  -8  16   6      346.55      378.05    166.02 o 
  -7  16   6      301.82      403.35     99.42 o 
  -6  16   6        6.54       -0.77     83.96 o 
  -5  16   6      977.86     1087.58    143.08 o 
  -4  16   6        4.06      -16.94     71.84 o 
  -3  16   6      262.17      453.48    131.12 o 
  -2  16   6      621.62      470.25    208.74 o 
  -1  16   6      424.16      113.20    223.94 o 
   0  16   6      133.97      205.57    138.78 o 
   1  16   6       94.96       89.46    154.84 o 
   2  16   6      134.92       40.00     92.27 o 
   3  16   6      542.35      317.13    184.95 o 
   4  16   6       26.71      -22.94    141.07 o 
  -9  17   6      664.26      813.84    227.10 o 
  -8  17   6       20.55      133.63    111.30 o 
  -7  17   6     1009.69     1141.26    100.44 o 
  -6  17   6      491.16      548.03     93.35 o 
  -5  17   6      107.31      118.46    127.60 o 
  -4  17   6      509.94      505.03     72.47 o 
  -3  17   6       64.03      356.05    124.44 o 
  -2  17   6        7.22        1.72    171.47 o 
  -1  17   6       50.19     -104.24    151.68 o 
   0  17   6        3.62      108.11    108.67 o 
   1  17   6       80.14       82.58    170.90 o 
   2  17   6      132.99      -91.18    185.23 o 
   3  17   6        2.89     -215.63    215.63 o 
   4  17   6      619.51      197.27    190.97 o 
  -8  18   6      496.53      543.88    105.43 o 
  -7  18   6       20.17       69.83     91.53 o 
  -6  18   6       87.24      156.24    125.30 o 
  -5  18   6      120.38      -19.70    105.23 o 
  -4  18   6      487.61      402.91     71.34 o 
  -3  18   6       89.66      311.90    127.60 o 
  -2  18   6        0.41       36.13    170.32 o 
  -1  18   6      900.27      606.08    141.65 o 
   0  18   6       39.16      185.56    153.12 o 
   1  18   6      570.82      730.03    194.41 o 
   2  18   6      211.64      123.30    197.27 o 
   3  18   6      700.22      681.29    174.91 o 
  -8  19   6       97.00      143.20    107.80 o 
  -7  19   6       55.64       35.85     90.49 o 
  -6  19   6      474.67      570.27    115.27 o 
  -5  19   6      160.30     -153.12    153.12 o 
  -4  19   6       80.98       56.20    149.68 o 
  -3  19   6      158.65      396.98    115.87 o 
  -2  19   6      394.28      520.71    204.73 o 
  -1  19   6        6.42       10.08    194.69 o 
   0  19   6      221.00      404.70    293.33 o 
   1  19   6      735.58      919.28    194.41 o 
   2  19   6       42.77       48.17    161.15 o 
   3  19   6      130.86       49.32    210.46 o 
  -7  20   6      164.90      519.57    186.38 o 
  -6  20   6      302.10      614.19    143.37 o 
  -5  20   6       13.12     -171.47    171.47 o 
  -4  20   6     1468.05     1834.54    193.83 o 
  -3  20   6      323.36      388.27    120.15 o 
  -2  20   6      490.23      786.81    208.74 o 
  -1  20   6     1900.30     1785.61     98.35 o 
   0  20   6        0.57     -212.76    212.76 o 
   1  20   6     1257.97     1694.04    188.10 o 
   2  20   6      543.65      697.92    181.79 o 
  -7  21   6       69.82      481.72    196.70 o 
  -6  21   6       14.89     -166.31    166.31 o 
  -5  21   6      447.34      185.81    189.25 o 
  -4  21   6       94.24      252.90    154.84 o 
  -3  21   6      203.00      542.85    132.76 o 
  -2  21   6      631.93      777.63    184.66 o 
  -1  21   6        0.27      241.88     99.36 o 
   0  21   6      124.49     -151.40    206.45 o 
   1  21   6      355.43      652.61    181.79 o 
   2  21   6       77.87      246.59    213.91 o 
  -6  22   6      282.96        5.73    172.04 o 
  -5  22   6       57.53      -98.64    196.70 o 
  -4  22   6     1232.97     1579.92    204.16 o 
  -3  22   6       88.97      255.77    176.06 o 
  -2  22   6      343.89      544.80    177.20 o 
  -1  22   6     1120.65     1396.21    109.92 o 
   0  22   6       94.99     -180.64    180.64 o 
   1  22   6      879.25     1581.64    198.42 o 
  -6  23   6       37.09     -164.59    164.59 o 
  -5  23   6      179.92       92.90    176.06 o 
  -4  23   6      135.70      275.84    165.16 o 
  -3  23   6        0.55      509.24    196.70 o 
  -2  23   6      281.08      317.74    142.22 o 
  -1  23   6        0.12       75.82     99.33 o 
   0  23   6       34.48     -150.25    199.57 o 
   1  23   6       76.83     -232.83    232.83 o 
  -5  24   6       10.18      -18.35    200.72 o 
  -4  24   6      149.97      489.17    213.91 o 
  -3  24   6       41.41      461.07    211.04 o 
  -2  24   6       92.77      192.47    190.11 o 
  -1  24   6       94.03      281.00    223.08 o 
   0  24   6       40.43     -141.07    248.31 o 
  -4  25   6      101.91      268.39    198.42 o 
  -2  25   6       85.05       72.61    251.18 o 
 -11   1   7     1471.49     1398.16    127.28 o 
 -10   1   7      581.16      517.71    107.00 o 
  -9   1   7     1110.24     1041.42     97.60 o 
  -8   1   7     4454.40     3997.99     60.35 o 
  -7   1   7       13.43      -26.62     45.77 o 
  -6   1   7     4167.28     3890.52     46.77 o 
  -5   1   7     2398.25     2602.30     80.79 o 
  -4   1   7     1765.25     2039.58     35.00 o 
  -3   1   7       68.99       42.01     47.31 o 
  -2   1   7       32.22       63.74     36.40 o 
  -1   1   7       61.20       52.28     37.18 o 
   0   1   7     8202.56     8211.84     75.67 o 
   1   1   7      177.23      131.38     62.24 o 
   2   1   7     4061.06     3809.51    164.59 o 
   3   1   7     5741.26     5939.15    102.29 o 
   4   1   7     1555.92     1809.31    147.96 o 
   5   1   7     3840.35     4459.88    131.99 o 
   6   1   7      809.62      927.31    180.07 o 
 -11   2   7      184.28      148.16    121.86 o 
 -10   2   7      223.16      171.03    102.53 o 
  -9   2   7     1737.48     1603.40    100.55 o 
  -8   2   7     2485.32     2546.56     95.78 o 
  -7   2   7       59.79       52.20     41.81 o 
  -6   2   7    15951.02    15564.27     62.08 o 
  -5   2   7    11475.82    11277.51    131.28 o 
  -4   2   7     4953.61     4804.24     37.18 o 
  -3   2   7    43682.80    45350.71    618.85 o 
  -2   2   7     3435.31     3055.58     50.43 o 
  -1   2   7     8373.69     8745.40     78.15 o 
   0   2   7    23802.83    24096.85    361.06 o 
   1   2   7        2.96        8.01     62.43 o 
   2   2   7     3197.55     3462.62     97.49 o 
   3   2   7     3167.99     3184.35     93.47 o 
   4   2   7       31.24       92.38     86.46 o 
   5   2   7     1041.12     1374.98    109.76 o 
   6   2   7      174.98      193.83    189.82 o 
 -11   3   7      408.79      288.30    110.69 o 
 -10   3   7      111.33       22.37     91.21 o 
  -9   3   7      359.22      262.52     99.78 o 
  -8   3   7      635.37      592.56     63.17 o 
  -7   3   7        0.26       -5.09     41.32 o 
  -6   3   7     1652.57     1673.62     42.30 o 
  -5   3   7       12.32       64.33     36.22 o 
  -4   3   7     1250.53     1421.67     55.33 o 
  -3   3   7      573.33      654.63     43.45 o 
  -2   3   7     2847.09     3140.67     51.11 o 
  -1   3   7      549.34      694.28     49.21 o 
   0   3   7     3954.46     4337.80     53.62 o 
   1   3   7      632.79      854.37     65.48 o 
   2   3   7      678.53      734.92     79.59 o 
   3   3   7     4187.05     4394.53    124.44 o 
   4   3   7       86.71       74.87     81.70 o 
   5   3   7      633.82      556.19    108.72 o 
   6   3   7      711.40      707.09    170.90 o 
 -11   4   7      124.51      115.20    103.38 o 
 -10   4   7      638.32      614.19     99.47 o 
  -9   4   7     2025.60     1987.49     67.90 o 
  -8   4   7     5552.95     5300.38     99.83 o 
  -7   4   7      153.54      144.09     41.71 o 
  -6   4   7    21290.45    20423.84     84.69 o 
  -5   4   7    12154.80    11407.05     77.15 o 
  -4   4   7       20.95       40.94     29.34 o 
  -3   4   7    71637.51    73789.00    735.73 o 
  -2   4   7     7083.46     7067.56     56.62 o 
  -1   4   7    11132.10    11362.25     96.63 o 
   0   4   7    52478.82    53287.30    736.02 o 
   1   4   7      435.45      394.25     64.48 o 
   2   4   7    11635.60    11934.19    275.55 o 
   3   4   7     5999.16     5812.16    125.59 o 
   4   4   7      401.36      391.75     85.53 o 
   5   4   7     1184.40     1235.14    151.97 o 
   6   4   7       71.77       83.15    149.68 o 
 -11   5   7       88.71      -85.45    158.28 o 
 -10   5   7      207.76      200.85     96.18 o 
  -9   5   7        2.58       -3.03     64.36 o 
  -8   5   7     1192.00     1201.74     64.70 o 
  -7   5   7      645.96      595.06     60.43 o 
  -6   5   7        4.63       76.67     52.86 o 
  -5   5   7     2268.63     2082.35     52.33 o 
  -4   5   7     5663.98     5643.38     79.74 o 
  -3   5   7       49.50      261.93     23.90 o 
  -2   5   7     5606.85     5869.35     49.23 o 
  -1   5   7     9698.62     9821.96     79.71 o 
   0   5   7     2045.84     2613.55    111.70 o 
   1   5   7     1250.48     1549.46     72.33 o 
   2   5   7     1419.81     1447.45    105.52 o 
   3   5   7       11.48       24.66     95.77 o 
   4   5   7      544.71      614.01     84.05 o 
   5   5   7      591.61      623.06    105.20 o 
   6   5   7       52.31        4.01    154.26 o 
 -11   6   7       66.84       29.25    133.05 o 
 -10   6   7     1079.49     1153.12    102.65 o 
  -9   6   7      654.67      615.19     68.18 o 
  -8   6   7     1702.48     1616.06     70.70 o 
  -7   6   7     2567.16     2512.36     66.57 o 
  -6   6   7    11790.89    11378.56    154.97 o 
  -5   6   7     9686.89     8942.78     61.31 o 
  -4   6   7        7.39       55.58     26.06 o 
  -3   6   7    41562.86    40910.86    626.27 o 
  -2   6   7     2580.81     2538.45     46.00 o 
  -1   6   7     7627.60     7804.68     72.18 o 
   0   6   7    16991.51    16781.20    213.75 o 
   1   6   7       25.70       84.35     68.09 o 
   2   6   7     5903.15     6095.45    122.15 o 
   3   6   7     2017.64     1962.71     84.79 o 
   4   6   7      825.68      837.12     87.94 o 
   5   6   7      963.21     1058.96    107.24 o 
   6   6   7       14.98      -17.20    153.12 o 
 -11   7   7      738.34      691.61    139.93 o 
 -10   7   7      500.66      511.01     89.07 o 
  -9   7   7      323.89      261.05     63.98 o 
  -8   7   7     2519.79     2336.84     66.44 o 
  -7   7   7      507.48      466.01     76.81 o 
  -6   7   7     1345.16     1368.29     54.89 o 
  -5   7   7     1498.98     1364.04     39.53 o 
  -4   7   7     1142.11      966.00     28.01 o 
  -3   7   7       64.73      137.97     33.18 o 
  -2   7   7      327.08      401.53     43.17 o 
  -1   7   7     2376.29     2128.52     58.78 o 
   0   7   7     2124.93     1927.76     94.62 o 
   1   7   7      101.47      207.27     56.90 o 
   2   7   7     3298.06     3221.78    109.53 o 
   3   7   7     1708.94     1593.69     81.04 o 
   4   7   7      336.49      384.14     85.65 o 
   5   7   7     2687.37     2803.00     84.67 o 
   6   7   7      317.89      323.44    150.82 o 
 -10   8   7      961.75      849.58     96.00 o 
  -9   8   7        0.47      -46.07     65.76 o 
  -8   8   7       70.85      148.11     71.06 o 
  -7   8   7     1798.99     1680.67     76.76 o 
  -6   8   7     1160.73     1167.99     64.08 o 
  -5   8   7      183.28      153.51     42.14 o 
  -4   8   7     1575.24     1490.01     42.25 o 
  -3   8   7     4519.92     4713.95     75.74 o 
  -2   8   7       30.94       97.94     43.47 o 
  -1   8   7       96.47       46.36     49.08 o 
   0   8   7      891.96     1013.90     76.85 o 
   1   8   7     1268.08     1205.36     61.65 o 
   2   8   7       89.66      139.93     93.48 o 
   3   8   7      297.97      422.63     75.82 o 
   4   8   7      778.18      969.17     83.20 o 
   5   8   7       17.22      161.18    114.62 o 
 -10   9   7      222.96      103.23    166.88 o 
  -9   9   7      764.91      767.81     68.44 o 
  -8   9   7     1633.21     1789.25     75.47 o 
  -7   9   7      209.57      318.41     68.30 o 
  -6   9   7     1871.66     2001.97     80.86 o 
  -5   9   7      219.36      157.30     40.76 o 
  -4   9   7        9.76       14.97     51.17 o 
  -3   9   7        9.19       51.95     55.96 o 
  -2   9   7      196.50      159.05     64.90 o 
  -1   9   7       33.42       29.74    104.09 o 
   0   9   7     5279.71     4853.88     95.20 o 
   1   9   7      377.19      344.16     60.57 o 
   2   9   7     2498.62     2451.98     79.88 o 
   3   9   7     3112.62     3055.77     84.12 o 
   4   9   7      304.86      291.67     82.58 o 
   5   9   7     1887.00     2049.18    123.86 o 
 -10  10   7      282.78      287.90     97.19 o 
  -9  10   7      167.42      235.70    149.68 o 
  -8  10   7      846.77      937.99     73.29 o 
  -7  10   7      563.15      479.83     65.51 o 
  -6  10   7      646.07      615.37     54.21 o 
  -5  10   7     5540.72     5064.62     84.87 o 
  -4  10   7     4356.88     3969.16     93.19 o 
  -3  10   7     2128.72     1976.24     65.74 o 
  -2  10   7     3419.64     3096.56     76.20 o 
  -1  10   7     2652.69     2665.37    141.36 o 
   0  10   7     2821.36     2447.01     90.61 o 
   1  10   7     1948.04     1971.58     63.99 o 
   2  10   7      789.94      915.72     73.20 o 
   3  10   7     1777.99     1923.72     80.73 o 
   4  10   7      504.02      513.26    133.62 o 
   5  10   7      238.79      265.61     99.86 o 
 -10  11   7       18.35       56.03     96.73 o 
  -9  11   7      712.15      775.34    152.54 o 
  -8  11   7       75.16      158.28    119.86 o 
  -7  11   7     2076.03     1958.67     63.89 o 
  -6  11   7      336.54      352.01     50.21 o 
  -5  11   7     1043.50     1068.83     78.14 o 
  -4  11   7     4010.71     3880.10     81.15 o 
  -3  11   7        0.67       35.01     43.55 o 
  -2  11   7     4613.92     4523.26     86.91 o 
  -1  11   7     2116.65     1802.14     79.53 o 
   0  11   7     3112.12     3059.88    199.86 o 
   1  11   7     1841.11     1808.36     57.96 o 
   2  11   7       87.60      134.01     68.31 o 
   3  11   7     1985.14     2111.55     81.57 o 
   4  11   7       23.62        0.57    151.40 o 
   5  11   7      251.77      175.56    116.02 o 
 -10  12   7        4.35       12.21    106.67 o 
  -9  12   7      321.00      362.44    147.38 o 
  -8  12   7     2823.13     3053.17    142.79 o 
  -7  12   7        0.06      -66.23     92.90 o 
  -6  12   7     3039.19     3170.85    137.35 o 
  -5  12   7     8295.45     8433.85    101.72 o 
  -4  12   7     1943.86     2057.08    174.91 o 
  -3  12   7     6582.55     6487.20    107.71 o 
  -2  12   7     3785.48     3069.61    227.10 o 
  -1  12   7     3601.11     3512.80     88.05 o 
   0  12   7     7583.86     6480.84    113.26 o 
   1  12   7      829.57      817.82     54.35 o 
   2  12   7     2776.84     2700.38     76.70 o 
   3  12   7     1389.48     1389.27     81.72 o 
   4  12   7        0.47       51.61    147.96 o 
   5  12   7      180.19      150.25    155.98 o 
 -10  13   7       98.20      203.01    166.31 o 
  -9  13   7       92.08       87.74    138.21 o 
  -8  13   7      237.38      246.44    123.58 o 
  -7  13   7     1273.64     1185.87     90.79 o 
  -6  13   7      100.22      130.54     83.22 o 
  -5  13   7     1596.46     1498.59    184.66 o 
  -4  13   7     5825.11     5288.69    137.63 o 
  -3  13   7       53.06      128.08    106.56 o 
  -2  13   7     3188.97     2962.46    219.64 o 
  -1  13   7     5819.54     5339.83    202.72 o 
   0  13   7     1016.35      979.71     64.05 o 
   1  13   7     3513.48     3441.93    143.56 o 
   2  13   7      389.59      430.01     69.16 o 
   3  13   7      904.83      980.07    135.91 o 
   4  13   7      258.10      342.94    133.05 o 
   5  13   7       54.43      -90.04    180.64 o 
  -9  14   7       20.53      -70.47    104.66 o 
  -8  14   7     1040.73      975.34    102.91 o 
  -7  14   7      524.82      537.53     94.79 o 
  -6  14   7      901.03      924.68     83.59 o 
  -5  14   7     5864.26     6097.02    325.45 o 
  -4  14   7      320.92      237.95     77.64 o 
  -3  14   7     4149.73     4090.07    120.96 o 
  -2  14   7     1431.02     1415.50    162.58 o 
  -1  14   7     2380.44     2295.94    101.72 o 
   0  14   7     3615.55     3457.06     74.25 o 
   1  14   7       31.50       14.73     95.20 o 
   2  14   7     1747.63     1662.26     73.43 o 
   3  14   7      258.47      137.63    121.58 o 
   4  14   7      362.16      341.22    136.49 o 
  -9  15   7        1.00      -58.74    133.05 o 
  -8  15   7      294.59      310.38     90.14 o 
  -7  15   7      972.54     1059.24     94.21 o 
  -6  15   7       21.71       78.81    119.00 o 
  -5  15   7     1931.15     1974.31    145.95 o 
  -4  15   7     1810.74     1671.10    154.26 o 
  -3  15   7       80.70      345.32    120.27 o 
  -2  15   7      399.71      334.74     96.28 o 
  -1  15   7     3250.84     2957.06    325.73 o 
   0  15   7        0.05       73.91     56.35 o 
   1  15   7     1049.50     1103.77     92.33 o 
   2  15   7      886.63      896.12    153.40 o 
   3  15   7       39.18      -14.91    123.30 o 
   4  15   7       46.31       71.68    135.91 o 
  -9  16   7      269.67      225.52    120.59 o 
  -8  16   7      401.18      365.08    105.65 o 
  -7  16   7      897.25      912.13     91.70 o 
  -6  16   7       75.44       96.27     94.62 o 
  -5  16   7      803.93      776.90     80.54 o 
  -4  16   7      232.72      192.69    157.13 o 
  -3  16   7      602.53      826.05    113.13 o 
  -2  16   7      443.07      351.25    100.21 o 
  -1  16   7      642.27      883.48    344.37 o 
   0  16   7      160.98      159.11     74.59 o 
   1  16   7      724.34      442.72    161.72 o 
   2  16   7      265.81       14.49    160.57 o 
   3  16   7      105.65      -64.46    159.43 o 
   4  16   7      698.33      507.52    142.22 o 
  -9  17   7       65.53       96.04    106.95 o 
  -8  17   7      191.82      204.65     95.07 o 
  -7  17   7        4.01       36.24     94.79 o 
  -6  17   7      178.07      179.88    230.54 o 
  -5  17   7      211.63       71.08    138.49 o 
  -4  17   7        1.83       17.78    142.79 o 
  -3  17   7        5.71      113.59    102.07 o 
  -2  17   7      251.99       45.00     91.33 o 
  -1  17   7      394.04      485.03    173.76 o 
   0  17   7      314.84      324.82     80.05 o 
   1  17   7      326.51      304.51    194.98 o 
   2  17   7      480.26      297.06    159.43 o 
   3  17   7      280.06      -12.62    209.89 o 
  -8  18   7        0.11       64.46    106.37 o 
  -7  18   7      417.61      560.02     86.73 o 
  -6  18   7       57.33      102.15    161.72 o 
  -5  18   7       70.92      -74.55    116.70 o 
  -4  18   7      668.28      734.62    158.28 o 
  -3  18   7       38.62      262.14    111.25 o 
  -2  18   7       80.68       -6.38     89.10 o 
  -1  18   7        2.44     -147.16    158.85 o 
   0  18   7      176.74      691.04    187.53 o 
   1  18   7      763.11      693.33    177.20 o 
   2  18   7        5.68     -114.69    203.58 o 
   3  18   7      367.20      320.00    193.83 o 
  -8  19   7        1.01       74.78    104.39 o 
  -7  19   7      274.77      245.86    122.15 o 
  -6  19   7      363.95      192.68    236.84 o 
  -5  19   7      302.87      172.04    147.96 o 
  -4  19   7     1807.99     2141.92    184.09 o 
  -3  19   7        2.24      221.65    127.02 o 
  -2  19   7     2422.10     2465.80    107.19 o 
  -1  19   7      286.10      196.35    197.56 o 
   0  19   7      281.44      680.71    194.41 o 
   1  19   7     1494.12     1417.63    152.54 o 
   2  19   7        0.99     -130.75    203.01 o 
  -8  20   7      200.31      488.60    189.82 o 
  -7  20   7       23.65      691.04    179.50 o 
  -6  20   7       37.14     -181.22    181.22 o 
  -5  20   7      346.07      371.04    168.60 o 
  -4  20   7       14.71      205.88    158.85 o 
  -3  20   7      166.86      469.56    179.21 o 
  -2  20   7      514.91      502.40     96.53 o 
  -1  20   7      158.85      172.07    170.90 o 
   0  20   7      204.04      860.78    198.42 o 
   1  20   7      371.23      630.25    175.48 o 
   2  20   7      160.15      173.19    176.63 o 
  -7  21   7      409.18      509.24    199.57 o 
  -6  21   7      246.49     -129.61    194.41 o 
  -5  21   7      525.82      638.28    188.67 o 
  -4  21   7     1581.47     1615.48    168.60 o 
  -3  21   7        5.57     -125.53    174.91 o 
  -2  21   7     1901.32     1840.03    106.31 o 
  -1  21   7      540.87      505.50    103.80 o 
   0  21   7      177.62     -210.46    210.46 o 
   1  21   7      991.21     1398.70    199.00 o 
  -7  22   7       18.20     -212.19    212.19 o 
  -6  22   7        1.13     -203.01    203.01 o 
  -5  22   7      532.24      497.78    158.85 o 
  -4  22   7        5.29      420.93    188.67 o 
  -3  22   7       24.52      -92.39    228.24 o 
  -2  22   7      358.45      567.24    121.00 o 
  -1  22   7      230.37      127.88    160.57 o 
   0  22   7       24.40     -200.72    200.72 o 
   1  22   7        9.10      547.09    205.30 o 
  -6  23   7       36.88       -7.46    194.98 o 
  -5  23   7      102.12      235.70    204.73 o 
  -4  23   7      637.56      951.39    189.82 o 
  -3  23   7        7.49      -50.19    188.67 o 
  -2  23   7      489.55      675.53    242.29 o 
  -1  23   7      298.16      353.83    231.11 o 
   0  23   7       12.83      -93.48    176.06 o 
  -5  24   7      313.78      543.08    194.41 o 
  -4  24   7        8.27      402.01    165.73 o 
  -3  24   7        0.14     -138.57    205.30 o 
  -2  24   7       79.54      141.13    143.66 o 
  -1  24   7      130.60      296.49    214.48 o 
  -4  25   7       40.08      492.61    210.46 o 
  -3  25   7       17.94       49.32    137.06 o 
  -2  25   7        8.55      -17.78    138.21 o 
 -11   0   8     1498.56     1391.82    142.22 o 
 -10   0   8       70.99     -145.66    145.66 o 
  -9   0   8      703.28      446.74    114.69 o 
  -8   0   8     2349.12     2006.86     74.15 o 
  -7   0   8      269.10      158.72     63.61 o 
  -6   0   8       89.96      144.01     57.79 o 
  -5   0   8      314.92      382.46     54.08 o 
  -4   0   8       21.87       59.64     72.26 o 
  -3   0   8    11561.38    11543.45    107.81 o 
  -2   0   8      934.61      882.06     53.74 o 
  -1   0   8     6097.42     6405.13     95.77 o 
   0   0   8    13970.94    14376.41    135.34 o 
   1   0   8     6640.38     6401.11    130.75 o 
   2   0   8    14249.60    13580.43    167.45 o 
   3   0   8      973.63      986.95    118.71 o 
   4   0   8     3447.52     3860.05    174.91 o 
   5   0   8     3654.13     3605.43    165.73 o 
 -11   1   8       97.30       75.43     94.26 o 
 -10   1   8       41.94      -99.63     99.63 o 
  -9   1   8      746.20      732.22     84.14 o 
  -8   1   8      382.38      422.40     48.04 o 
  -7   1   8      195.65      172.70     44.56 o 
  -6   1   8     5228.14     4980.57     48.85 o 
  -5   1   8     1241.96     1119.74     39.45 o 
  -4   1   8     8601.47     7933.56    143.36 o 
  -3   1   8     2686.39     2599.23     44.95 o 
  -2   1   8      579.60      544.59     50.00 o 
  -1   1   8     6716.36     7099.73    138.49 o 
   0   1   8     1502.34     1537.84     64.81 o 
   1   1   8       32.92       68.23     73.57 o 
   2   1   8     1460.54     1544.76     87.35 o 
   3   1   8      120.68       56.08     79.60 o 
   4   1   8        0.16       85.45    135.91 o 
   5   1   8       28.45      232.58    126.11 o 
 -11   2   8      962.80      882.99    102.59 o 
 -10   2   8       98.21      -33.71     93.80 o 
  -9   2   8      742.85      746.19     61.12 o 
  -8   2   8      378.84      383.60     47.19 o 
  -7   2   8      388.33      379.59     45.06 o 
  -6   2   8       11.59       77.76     39.85 o 
  -5   2   8     1599.24     1760.34     39.65 o 
  -4   2   8      478.73      539.80     27.61 o 
  -3   2   8      743.66      747.40     61.54 o 
  -2   2   8       95.17       38.23     48.57 o 
  -1   2   8     1767.22     1687.72     64.34 o 
   0   2   8     4732.47     5036.10     74.99 o 
   1   2   8     1430.00     1262.97     76.61 o 
   2   2   8     5105.95     5372.26    141.07 o 
   3   2   8     1334.45     1242.62     84.37 o 
   4   2   8     2351.24     2500.67     98.38 o 
   5   2   8     2077.07     2113.31    117.67 o 
 -11   3   8      647.35      771.71    114.50 o 
 -10   3   8        0.22      -57.59     84.40 o 
  -9   3   8     3159.06     3140.66     70.35 o 
  -8   3   8     4766.92     4958.87     89.33 o 
  -7   3   8     1855.38     1728.78     55.87 o 
  -6   3   8    19998.68    19154.28    218.85 o 
  -5   3   8     3074.99     2900.61     42.17 o 
  -4   3   8    14356.38    14174.66    187.94 o 
  -3   3   8    27280.75    25198.94    170.37 o 
  -2   3   8     2685.55     2465.85    150.82 o 
  -1   3   8    24793.26    25195.94    135.99 o 
   0   3   8     6850.29     6908.32     80.80 o 
   1   3   8        0.19       -1.66     71.19 o 
   2   3   8     6599.07     6845.35    394.84 o 
   3   3   8      393.08      496.63    111.25 o 
   4   3   8       49.45      104.87     92.99 o 
   5   3   8      422.76      542.66    110.31 o 
 -11   4   8        9.10       64.73    105.96 o 
 -10   4   8       76.03       37.17     96.75 o 
  -9   4   8        1.86       80.43     61.40 o 
  -8   4   8       21.89       62.17     63.00 o 
  -7   4   8     1623.62     1469.82     47.05 o 
  -6   4   8       21.98       47.82     42.14 o 
  -5   4   8        2.11       -4.63     36.85 o 
  -4   4   8     2994.74     2850.95     41.41 o 
  -3   4   8     1067.48      892.50     29.80 o 
  -2   4   8      333.18      343.18     50.57 o 
  -1   4   8       35.29      187.85     55.89 o 
   0   4   8     1651.56     1862.27     52.47 o 
   1   4   8      281.51      284.77     74.14 o 
   2   4   8      215.65      259.19     84.98 o 
   3   4   8      627.72      525.30    103.23 o 
   4   4   8       39.18       48.42     89.28 o 
   5   4   8       92.45      108.36    114.95 o 
 -11   5   8      727.70      947.78    103.58 o 
 -10   5   8      122.82       95.95     88.54 o 
  -9   5   8     3198.27     3099.31     72.01 o 
  -8   5   8     4706.01     4447.42     73.65 o 
  -7   5   8      868.64      828.40     62.76 o 
  -6   5   8    17770.51    16800.11    120.79 o 
  -5   5   8     7597.77     7413.84     93.53 o 
  -4   5   8    22457.63    21873.13    121.61 o 
  -3   5   8    24594.84    23715.46    150.23 o 
  -2   5   8      902.00      914.83     44.79 o 
  -1   5   8    26619.40    26022.51    322.87 o 
   0   5   8     4337.57     4450.15     60.11 o 
   1   5   8     1278.48     1344.58     77.82 o 
   2   5   8     6718.58     7024.48    135.34 o 
   3   5   8       41.64       18.92     98.06 o 
   4   5   8      296.48      287.61     86.71 o 
   5   5   8      355.98      443.84    119.83 o 
 -11   6   8      420.40      663.28    154.55 o 
 -10   6   8      179.08      258.91     89.70 o 
  -9   6   8      697.87      714.96     65.71 o 
  -8   6   8      823.44      805.28     65.45 o 
  -7   6   8      715.42      753.97     61.47 o 
  -6   6   8      294.50      264.30     52.40 o 
  -5   6   8     3714.77     3454.92     30.19 o 
  -4   6   8     3092.17     3128.15     56.62 o 
  -3   6   8      275.71      297.80     39.56 o 
  -2   6   8      810.45      703.15     45.14 o 
  -1   6   8     6155.10     5877.27     84.30 o 
   0   6   8       52.78       21.07     52.17 o 
   1   6   8     1556.02     1376.51     79.48 o 
   2   6   8     4210.72     4164.57    119.28 o 
   3   6   8      101.58      143.81     81.69 o 
   4   6   8     1977.38     1936.30     91.84 o 
   5   6   8     1176.54     1295.59    122.74 o 
 -11   7   8      266.92      305.09    136.49 o 
 -10   7   8      275.36      310.31     90.61 o 
  -9   7   8      825.34      785.83     67.82 o 
  -8   7   8     2241.14     2197.64     67.56 o 
  -7   7   8       39.42       11.61     60.59 o 
  -6   7   8     3640.46     3500.16     58.90 o 
  -5   7   8     3886.48     3691.19     32.78 o 
  -4   7   8     5483.30     5172.45     67.38 o 
  -3   7   8     1667.13     1656.47     45.80 o 
  -2   7   8       97.41      120.70     46.60 o 
  -1   7   8     9814.03     9859.17    110.11 o 
   0   7   8      163.66       94.67     53.24 o 
   1   7   8      276.09      387.09     97.49 o 
   2   7   8     1452.57     1534.04    101.50 o 
   3   7   8      461.38      672.41     80.84 o 
   4   7   8      147.98      192.38     87.13 o 
   5   7   8       76.93      240.89    116.17 o 
 -10   8   8       28.89       68.05     71.35 o 
  -9   8   8      988.27     1076.68     68.16 o 
  -8   8   8     1877.39     1890.47     63.68 o 
  -7   8   8       73.01       25.25     61.90 o 
  -6   8   8      146.55      123.75     44.58 o 
  -5   8   8      656.43      565.81     31.95 o 
  -4   8   8       70.87       68.74     30.30 o 
  -3   8   8     2284.81     2147.91     67.24 o 
  -2   8   8       78.86       96.33     48.01 o 
  -1   8   8     7825.84     7618.14     82.05 o 
   0   8   8     1596.64     1443.68     64.01 o 
   1   8   8     2726.61     2614.79     71.43 o 
   2   8   8     5955.29     5889.58    118.14 o 
   3   8   8      802.29      770.10     81.79 o 
   4   8   8     2087.83     2027.22    117.56 o 
   5   8   8     2571.25     2633.66    219.93 o 
 -10   9   8      347.51      348.86     94.61 o 
  -9   9   8      306.03      374.61     63.03 o 
  -8   9   8      307.30      224.92     79.18 o 
  -7   9   8      166.66      151.95     58.68 o 
  -6   9   8      389.67      341.17     44.78 o 
  -5   9   8        0.19       53.97     71.25 o 
  -4   9   8      692.35      672.90     54.96 o 
  -3   9   8     1615.17     1345.40     49.45 o 
  -2   9   8       83.91       74.81     51.79 o 
  -1   9   8        2.17      -75.16     75.16 o 
   0   9   8     6970.96     6474.52    107.24 o 
   1   9   8       27.06       36.95     61.31 o 
   2   9   8       16.38      140.78     73.71 o 
   3   9   8     2189.30     2519.73    106.09 o 
   4   9   8        0.56      131.23     83.32 o 
   5   9   8       56.99      143.07    121.63 o 
 -10  10   8      187.31      234.77     87.48 o 
  -9  10   8      418.60      418.04     87.31 o 
  -8  10   8       23.02       38.91     58.12 o 
  -7  10   8     1312.36     1328.61     66.46 o 
  -6  10   8       32.54       -0.61     45.76 o 
  -5  10   8     2028.92     1969.67     70.24 o 
  -4  10   8      516.85      548.20    101.77 o 
  -3  10   8     5249.03     5153.01     89.79 o 
  -2  10   8      436.79      415.86     73.49 o 
  -1  10   8      633.86      432.15     80.21 o 
   0  10   8     3182.31     2929.88     99.21 o 
   1  10   8       36.01       27.20     61.90 o 
   2  10   8     3448.46     3262.65     84.42 o 
   3  10   8     1354.31     1429.10     82.10 o 
   4  10   8     1233.12     1221.50    166.31 o 
   5  10   8      961.81      975.48    148.53 o 
 -10  11   8       63.36      107.38     92.58 o 
  -9  11   8     1143.13     1195.25     91.04 o 
  -8  11   8      737.34      820.07    124.44 o 
  -7  11   8      660.43      610.53     53.42 o 
  -6  11   8     6060.59     5909.06     99.15 o 
  -5  11   8      364.84      265.64     80.19 o 
  -4  11   8     3053.20     3239.64     94.77 o 
  -3  11   8    10160.07     9121.17    195.27 o 
  -2  11   8      152.84      213.81     89.75 o 
  -1  11   8     2420.60     2204.73     85.61 o 
   0  11   8    10898.16     9873.50    126.74 o 
   1  11   8      432.99      510.51     61.39 o 
   2  11   8      619.06      738.05     83.73 o 
   3  11   8     1425.27     1472.96     82.28 o 
   4  11   8        8.30       -9.75    136.49 o 
 -10  12   8      531.37      579.34    103.75 o 
  -9  12   8        0.78      -24.50     89.76 o 
  -8  12   8      311.03      184.57    129.61 o 
  -7  12   8     1807.72     1726.52     90.36 o 
  -6  12   8        2.08       42.87     82.19 o 
  -5  12   8     3523.17     3276.50     75.45 o 
  -4  12   8     1791.36     1775.38     83.65 o 
  -3  12   8     4682.36     4672.54    102.64 o 
  -2  12   8     2267.16     2022.45     90.20 o 
  -1  12   8        0.38       75.05     79.40 o 
   0  12   8     3309.33     3295.94    221.65 o 
   1  12   8      749.44      848.61     71.51 o 
   2  12   8      127.76      172.38     71.29 o 
   3  12   8     1175.75     1182.72     81.25 o 
   4  12   8        1.70     -123.30    166.31 o 
 -10  13   8       43.14      120.45    100.68 o 
  -9  13   8      881.02      879.14    131.90 o 
  -8  13   8     1032.63      959.85     98.96 o 
  -7  13   8      159.08      190.00     83.27 o 
  -6  13   8     3634.61     3736.81    117.28 o 
  -5  13   8      582.09      514.86     83.88 o 
  -4  13   8     1402.63     1697.35    117.63 o 
  -3  13   8     9646.83     9207.30    119.45 o 
  -2  13   8        0.78      171.91    143.08 o 
  -1  13   8     2958.51     2917.91    132.19 o 
   0  13   8     2103.06     1954.36    111.10 o 
   1  13   8      188.82      163.89     66.28 o 
   2  13   8      408.50      428.69     71.69 o 
   3  13   8      201.56      116.42    139.35 o 
   4  13   8      225.65      206.45    161.15 o 
 -10  14   8      383.03      450.53    106.78 o 
  -9  14   8       32.47       14.97    104.05 o 
  -8  14   8      224.61      196.60    101.36 o 
  -7  14   8     1914.09     1833.50     88.70 o 
  -6  14   8        1.54      124.27     90.32 o 
  -5  14   8     2837.94     2655.25    161.15 o 
  -4  14   8     3901.46     3832.25    124.97 o 
  -3  14   8     1358.70     1389.50    119.57 o 
  -2  14   8     1991.05     1712.15    199.28 o 
  -1  14   8     1407.28     1413.91     75.49 o 
   0  14   8      740.38      762.96     62.27 o 
   1  14   8      601.90      604.29     68.84 o 
   2  14   8      601.71      625.16     73.84 o 
   3  14   8      203.63      250.61    138.78 o 
   4  14   8      199.30      236.27    143.37 o 
 -10  15   8      255.38      225.38    148.53 o 
  -9  15   8       59.21      111.25    153.12 o 
  -8  15   8     1165.61     1370.47     96.66 o 
  -7  15   8      269.04      426.70    149.68 o 
  -6  15   8     1038.76     1139.35    210.18 o 
  -5  15   8      749.55      751.91    102.94 o 
  -4  15   8      327.09      440.87     95.19 o 
  -3  15   8      765.16      797.06    108.92 o 
  -2  15   8      113.38     -102.47    237.42 o 
  -1  15   8      623.78      848.21     85.08 o 
   0  15   8       37.23        2.53     58.33 o 
   1  15   8     1024.13      750.39     66.25 o 
   2  15   8      192.73       65.09    155.98 o 
   3  15   8      526.92      303.94    128.46 o 
   4  15   8      422.30      309.10    145.09 o 
  -9  16   8      113.06      145.09    138.78 o 
  -8  16   8      115.98      155.88     94.98 o 
  -7  16   8      375.40      427.21    107.81 o 
  -6  16   8      118.16      166.42    199.00 o 
  -5  16   8        7.08      -50.61     75.42 o 
  -4  16   8     1342.68     1423.73    140.62 o 
  -3  16   8        0.22      -51.30     96.29 o 
  -2  16   8       13.53      -38.49     91.87 o 
  -1  16   8      910.46      923.35     84.20 o 
   0  16   8       79.47       74.96     78.91 o 
   1  16   8      121.33       61.11     94.34 o 
   2  16   8     1162.19      954.47    128.46 o 
   3  16   8       19.67     -103.90    110.37 o 
  -9  17   8        9.94      -10.32    147.96 o 
  -8  17   8      224.30      254.07     99.38 o 
  -7  17   8      144.46      198.41    153.98 o 
  -6  17   8        0.43     -135.91    135.91 o 
  -5  17   8      141.21       48.40     77.32 o 
  -4  17   8       41.52       98.37     87.79 o 
  -3  17   8       32.13      -17.65    137.63 o 
  -2  17   8      467.10      295.18     93.00 o 
  -1  17   8       49.78      206.40     82.28 o 
   0  17   8      483.96      475.41    184.09 o 
   1  17   8      724.72      553.87    119.86 o 
   2  17   8        1.83      -62.51    171.47 o 
   3  17   8     1125.20     1041.43    217.92 o 
  -9  18   8      242.61      341.79    152.54 o 
  -8  18   8       73.94      129.97    102.10 o 
  -7  18   8       71.45      135.74    280.43 o 
  -6  18   8        0.46     -119.00    119.00 o 
  -5  18   8      464.73      419.21    145.66 o 
  -4  18   8        0.80      103.28    109.20 o 
  -3  18   8       78.59       40.81    121.29 o 
  -2  18   8     1636.67     1422.03    104.98 o 
  -1  18   8      160.70      343.93     91.47 o 
   0  18   8     1092.05     1193.97    194.98 o 
   1  18   8       92.27      143.94    195.55 o 
   2  18   8      787.80      582.65    222.51 o 
  -8  19   8       24.08       20.07    123.30 o 
  -7  19   8       89.69      281.59    211.33 o 
  -6  19   8      212.54       88.80    156.85 o 
  -5  19   8        8.61      290.75    169.17 o 
  -4  19   8        0.31      109.06    192.69 o 
  -3  19   8      771.53      793.92    102.04 o 
  -2  19   8      214.83      223.08     91.74 o 
  -1  19   8       84.15      -42.87    229.68 o 
   0  19   8      851.84     1162.43    193.26 o 
   1  19   8       81.34      237.42    200.14 o 
   2  19   8        8.99      -34.98    213.91 o 
  -7  20   8      622.70      341.79    163.44 o 
  -6  20   8        3.58     -147.96    176.63 o 
  -5  20   8     1266.32     1421.64    158.28 o 
  -4  20   8      223.25      276.46     99.51 o 
  -3  20   8      198.48      117.16    105.13 o 
  -2  20   8     2086.74     1998.68    106.52 o 
  -1  20   8        5.11     -257.91    258.35 o 
   0  20   8      893.52     1274.83    198.42 o 
   1  20   8      392.08      533.90    194.41 o 
  -7  21   8        1.70     -167.45    167.45 o 
  -6  21   8      345.85      383.08    181.79 o 
  -5  21   8       74.44      463.94    183.51 o 
  -4  21   8       78.98      260.73    311.11 o 
  -3  21   8      609.19      582.37    188.10 o 
  -2  21   8        0.60       80.06     95.51 o 
  -1  21   8        6.44     -206.45    206.45 o 
   0  21   8      410.45      958.27    208.74 o 
   1  21   8       24.38      201.86    184.09 o 
  -6  22   8        0.21       31.54    158.85 o 
  -5  22   8      701.78      774.19    155.98 o 
  -4  22   8      349.98      620.32    116.92 o 
  -3  22   8       52.88      136.03    169.46 o 
  -2  22   8     1044.64     1169.37    108.27 o 
  -1  22   8       84.69      -49.89    164.59 o 
   0  22   8      287.67     -236.27    236.27 o 
  -6  23   8       88.43      172.04    196.70 o 
  -5  23   8       15.07      465.66    203.58 o 
  -4  23   8        2.29      213.60    162.01 o 
  -3  23   8      123.76      233.27    292.47 o 
  -2  23   8       89.54      210.30    114.79 o 
  -1  23   8        1.74     -112.97    227.10 o 
  -5  24   8       47.78      246.59    177.78 o 
  -4  24   8       72.34      134.77    168.60 o 
  -3  24   8        0.57      142.91    377.92 o 
  -2  24   8       64.65      164.05    158.57 o 
  -3  25   8       37.76      -92.33    130.75 o 
 -11   1   9      155.89      171.47     98.55 o 
 -10   1   9      136.81      141.07     83.72 o 
  -9   1   9      320.63      244.80     59.07 o 
  -8   1   9       41.26       13.64     49.98 o 
  -7   1   9       17.76      -19.26     47.12 o 
  -6   1   9      829.60      885.84     44.36 o 
  -5   1   9       10.23       21.09     26.10 o 
  -4   1   9     8529.43     8557.59    120.43 o 
  -3   1   9     3145.64     3236.37     77.13 o 
  -2   1   9     5490.49     5453.54     58.18 o 
  -1   1   9    21174.96    21804.17    362.92 o 
   0   1   9      371.24      411.84     68.35 o 
   1   1   9     4151.85     3917.31    141.65 o 
   2   1   9    14023.89    13823.08    199.28 o 
   3   1   9      426.74      488.44     84.38 o 
   4   1   9     3999.74     4346.36    181.22 o 
   5   1   9     1616.41     1208.88    193.26 o 
 -11   2   9      412.87      488.62     94.47 o 
 -10   2   9      792.29      745.37     91.77 o 
  -9   2   9     2022.79     2091.62     65.65 o 
  -8   2   9      386.80      483.85     50.52 o 
  -7   2   9     6269.43     6260.99     58.07 o 
  -6   2   9     6563.32     6192.45     52.77 o 
  -5   2   9        2.86      -16.52     29.34 o 
  -4   2   9    27705.27    27130.18    151.18 o 
  -3   2   9     3484.19     3245.08     60.51 o 
  -2   2   9     3037.02     3057.45     63.06 o 
  -1   2   9     9100.13     9049.20    121.00 o 
   0   2   9      377.26      285.14     70.16 o 
   1   2   9     1351.76     1401.85     83.53 o 
   2   2   9      876.91     1067.97     83.12 o 
   3   2   9      231.60      169.86     82.21 o 
   4   2   9       82.91      188.51     93.64 o 
   5   2   9       58.51      196.70    180.07 o 
 -11   3   9       21.43      162.85     96.49 o 
 -10   3   9      367.48      405.22     93.87 o 
  -9   3   9      126.47      232.35     61.49 o 
  -8   3   9      692.72      738.11     49.09 o 
  -7   3   9       85.89      149.08     46.55 o 
  -6   3   9      223.58      179.29     43.48 o 
  -5   3   9      678.10      617.98     25.15 o 
  -4   3   9     1284.76     1296.66     65.40 o 
  -3   3   9     3162.76     3283.68     59.28 o 
  -2   3   9       11.88      115.34     57.79 o 
  -1   3   9     7004.89     7125.70     92.25 o 
   0   3   9      456.19      518.65     72.77 o 
   1   3   9      640.20      572.61     83.47 o 
   2   3   9     5571.00     5520.32     95.90 o 
   3   3   9      217.16      176.06    114.12 o 
   4   3   9      750.23      674.20     96.45 o 
   5   3   9      475.64      549.96    151.97 o 
 -11   4   9     1278.93     1502.97    103.98 o 
 -10   4   9     1218.30     1140.86    142.51 o 
  -9   4   9     5325.96     5285.82     77.38 o 
  -8   4   9     2217.19     2523.28     53.20 o 
  -7   4   9    14224.21    13469.97    117.04 o 
  -6   4   9    16096.03    14990.98    126.56 o 
  -5   4   9       11.84       43.28     30.53 o 
  -4   4   9    23904.72    23287.88    372.87 o 
  -3   4   9    13868.34    13614.01    168.44 o 
  -2   4   9     3401.17     3416.99     62.70 o 
  -1   4   9    19036.05    18785.35     84.49 o 
   0   4   9      637.85      624.54     69.73 o 
   1   4   9     2546.06     2740.16    127.31 o 
   2   4   9     1656.73     1662.41    138.49 o 
   3   4   9        1.18      -35.56    107.24 o 
   4   4   9       32.10       34.32     91.08 o 
   5   4   9       23.27        4.01    174.91 o 
 -11   5   9      161.62      345.33    107.99 o 
 -10   5   9      152.41      189.98     85.57 o 
  -9   5   9      349.48      431.16     64.15 o 
  -8   5   9      623.71      629.22     66.95 o 
  -7   5   9      379.66      396.65     60.14 o 
  -6   5   9      486.41      440.26     52.18 o 
  -5   5   9     2046.81     1843.57     73.57 o 
  -4   5   9       39.96      140.63     46.47 o 
  -3   5   9        4.84        7.67     32.49 o 
  -2   5   9     2066.59     2026.50     61.14 o 
  -1   5   9      671.29      690.99     53.87 o 
   0   5   9       99.23       92.21     71.24 o 
   1   5   9     2760.74     2612.54     91.32 o 
   2   5   9       57.76      111.83     99.21 o 
   3   5   9       13.65       82.01    110.11 o 
   4   5   9      488.92      563.91     93.10 o 
   5   5   9       15.32       40.72    182.94 o 
 -11   6   9     1177.33     1336.10     96.55 o 
 -10   6   9      355.02      415.31     69.04 o 
  -9   6   9     1660.42     1714.27     72.41 o 
  -8   6   9     3117.63     2887.52     68.98 o 
  -7   6   9     6068.93     5738.13    125.42 o 
  -6   6   9     7064.23     6632.26     76.51 o 
  -5   6   9        0.62       28.56     30.15 o 
  -4   6   9    15405.88    14531.47    144.85 o 
  -3   6   9     1633.70     1671.23     46.82 o 
  -2   6   9     1702.70     1604.03     77.58 o 
  -1   6   9     9631.13     9434.74     87.41 o 
   0   6   9      850.07      950.46     58.35 o 
   1   6   9     1720.47     1755.71     85.64 o 
   2   6   9      150.71      141.07    102.65 o 
   3   6   9      453.36      484.95     86.56 o 
   4   6   9       78.12      115.45     90.67 o 
   5   6   9      364.61      561.43    188.10 o 
 -11   7   9      302.17      497.06    100.99 o 
 -10   7   9        8.14       21.35     65.61 o 
  -9   7   9      243.26      208.13     64.40 o 
  -8   7   9      491.15      490.82     60.60 o 
  -7   7   9      224.94      204.82     59.74 o 
  -6   7   9       99.68       46.52     25.36 o 
  -5   7   9      155.50      145.97     31.21 o 
  -4   7   9     2280.29     2289.26     47.17 o 
  -3   7   9      593.92      688.80     46.35 o 
  -2   7   9     4828.85     4467.72     60.83 o 
  -1   7   9     8915.49     8056.41    291.61 o 
   0   7   9      109.76       97.64     57.91 o 
   1   7   9     7778.14     7426.49    134.19 o 
   2   7   9     4908.06     4643.99    119.28 o 
   3   7   9      131.47      174.81     83.86 o 
   4   7   9     3185.48     3232.51    133.05 o 
   5   7   9      880.23     1179.06    186.38 o 
 -11   8   9      416.60      512.69    154.84 o 
 -10   8   9       47.39       57.95     68.98 o 
  -9   8   9        8.90      -21.06     62.93 o 
  -8   8   9     1059.73     1006.93     67.47 o 
  -7   8   9      563.91      559.89     61.59 o 
  -6   8   9       77.51       50.82     42.43 o 
  -5   8   9       73.38       69.51     35.23 o 
  -4   8   9     2868.06     3040.34     43.81 o 
  -3   8   9     1489.09     1383.49     51.35 o 
  -2   8   9      158.10       99.75     55.00 o 
  -1   8   9      710.75      792.77     71.19 o 
   0   8   9     1151.85     1066.80     61.75 o 
   1   8   9     1473.30     1605.15    106.09 o 
   2   8   9      452.55      789.10    102.65 o 
   3   8   9     1119.63     1441.48    174.05 o 
   4   8   9        1.42      150.39     95.58 o 
 -10   9   9      194.95      200.35    131.04 o 
  -9   9   9       92.63      148.07     64.02 o 
  -8   9   9      168.46      150.55     57.31 o 
  -7   9   9       29.03      -50.69     50.69 o 
  -6   9   9      315.81      312.63     65.08 o 
  -5   9   9      629.14      639.81     43.37 o 
  -4   9   9     2049.66     2116.35     45.47 o 
  -3   9   9     5600.19     5364.54     63.65 o 
  -2   9   9      461.03      436.48     59.24 o 
  -1   9   9    11963.26    11456.06    100.10 o 
   0   9   9     2784.88     2645.26     77.81 o 
   1   9   9     4435.49     4079.12    111.25 o 
   2   9   9     5799.50     5489.86    122.72 o 
   3   9   9        5.71      108.88     78.10 o 
   4   9   9     1913.35     2073.11    184.09 o 
 -10  10   9       62.68       48.45     92.22 o 
  -9  10   9     1018.81     1015.12     98.96 o 
  -8  10   9       23.07      -34.64     56.74 o 
  -7  10   9      361.90      270.75     48.88 o 
  -6  10   9     6820.08     6882.23    128.15 o 
  -5  10   9       31.52      -55.35     61.23 o 
  -4  10   9     2548.12     2481.82     71.24 o 
  -3  10   9     9273.69     8478.14    103.84 o 
  -2  10   9       19.54      -41.98     87.74 o 
  -1  10   9     2366.92     2344.94    120.43 o 
   0  10   9     1633.79     1336.32     72.31 o 
   1  10   9      343.47      337.20     94.05 o 
   2  10   9     1338.29     1466.41     81.79 o 
   3  10   9      911.24      977.23     86.34 o 
   4  10   9        1.32       99.78    143.94 o 
 -10  11   9      426.68      385.48     98.28 o 
  -9  11   9        0.32       18.53     97.30 o 
  -8  11   9     1310.37     1286.52     72.80 o 
  -7  11   9       12.91       -4.04     44.57 o 
  -6  11   9     1875.87     1783.82     72.91 o 
  -5  11   9     1446.14     1313.79     67.98 o 
  -4  11   9      128.74      340.70     90.01 o 
  -3  11   9     4443.30     4182.81    211.61 o 
  -2  11   9     2359.35     2174.73     90.12 o 
  -1  11   9     5720.18     5292.73    136.20 o 
   0  11   9     1683.38     1581.66     71.31 o 
   1  11   9      281.62      263.80     90.04 o 
   2  11   9     2057.52     2164.93     85.29 o 
   3  11   9       14.14        2.93     80.09 o 
   4  11   9      312.44      380.79    180.64 o 
 -10  12   9       84.61       95.94    103.39 o 
  -9  12   9     2224.76     2413.87    103.27 o 
  -8  12   9       11.90      -54.46     69.85 o 
  -7  12   9     1939.03     1940.99     71.68 o 
  -6  12   9     4865.63     5019.63     85.83 o 
  -5  12   9      145.06      119.88     67.47 o 
  -4  12   9     3158.29     3266.54     79.94 o 
  -3  12   9     5008.24     4405.33    102.98 o 
  -2  12   9      505.23      674.90     86.35 o 
  -1  12   9     2376.99     2167.79     96.53 o 
   0  12   9      927.22      890.93    123.01 o 
   1  12   9      293.09      337.56     72.70 o 
   2  12   9      826.48      890.33     78.54 o 
   3  12   9       19.97      -67.67    128.46 o 
   4  12   9        0.01       59.64    151.97 o 
 -10  13   9      403.86      415.14     98.93 o 
  -9  13   9        9.11       17.03    101.29 o 
  -8  13   9     1216.26     1197.48     80.37 o 
  -7  13   9     1141.31     1192.03     73.56 o 
  -6  13   9     1037.85     1010.70     70.08 o 
  -5  13   9     3244.33     2955.46     75.95 o 
  -4  13   9       60.79      138.64     87.89 o 
  -3  13   9     1193.34     1074.23    195.55 o 
  -2  13   9     4280.40     4207.33    149.10 o 
  -1  13   9      381.08      297.67     88.03 o 
   0  13   9      845.75      870.61     78.33 o 
   1  13   9      506.83      559.95     72.60 o 
   2  13   9      216.08      173.98     75.09 o 
   3  13   9        5.33       21.22    132.47 o 
   4  13   9       44.35      -56.20    164.59 o 
 -10  14   9        3.06       14.52    105.28 o 
  -9  14   9     1059.25     1227.11    108.27 o 
  -8  14   9      215.26      179.57     76.91 o 
  -7  14   9      632.96      698.34     72.49 o 
  -6  14   9     2267.53     2212.97     73.60 o 
  -5  14   9        6.78       -7.03     95.44 o 
  -4  14   9     3164.79     3281.56    105.74 o 
  -3  14   9      445.75      537.61    101.00 o 
  -2  14   9     1442.64     1572.07     92.03 o 
  -1  14   9      552.21      560.05    138.78 o 
   0  14   9      103.24       68.21     61.43 o 
   1  14   9      701.76      558.07     68.93 o 
   2  14   9        0.00       44.62     74.78 o 
   3  14   9      373.02      374.48    134.77 o 
 -10  15   9      141.67       76.77     99.31 o 
  -9  15   9       21.78      -19.12    100.72 o 
  -8  15   9      768.33      814.20     78.97 o 
  -7  15   9      232.40      132.71     71.53 o 
  -6  15   9      100.12      -16.52     69.55 o 
  -5  15   9     1031.62     1005.16     96.53 o 
  -4  15   9      340.50      449.34     92.65 o 
  -3  15   9       90.77       42.91     97.92 o 
  -2  15   9     2522.96     2498.43    233.69 o 
  -1  15   9      185.47      128.21     83.07 o 
   0  15   9       54.83       47.02     83.02 o 
   1  15   9     1596.58     1634.14    116.17 o 
   2  15   9       56.63     -153.49    244.01 o 
   3  15   9       21.08      -88.89    138.21 o 
  -9  16   9      221.58      103.93     95.25 o 
  -8  16   9      144.30      102.93     92.43 o 
  -7  16   9      116.37      102.84     87.50 o 
  -6  16   9       45.61      -27.76     65.94 o 
  -5  16   9       17.47       50.45    110.39 o 
  -4  16   9      469.73      650.62    122.39 o 
  -3  16   9        4.96      -53.22     92.50 o 
  -2  16   9     1028.75      961.44    198.42 o 
  -1  16   9       42.76      252.99     82.67 o 
   0  16   9     1388.62     1130.32    189.25 o 
   1  16   9      623.47      605.26    151.68 o 
   2  16   9      339.53      108.39    164.59 o 
   3  16   9     1192.49     1050.03    145.66 o 
  -9  17   9        7.14      -76.65    104.61 o 
  -8  17   9        6.35      -56.16     93.24 o 
  -7  17   9        9.85       63.29    182.36 o 
  -6  17   9      214.40      106.81     72.12 o 
  -5  17   9       14.73       21.21    183.80 o 
  -4  17   9      183.54      294.47     81.38 o 
  -3  17   9      616.57      544.94    102.16 o 
  -2  17   9      212.93      167.55    246.59 o 
  -1  17   9      541.58      722.83     84.74 o 
   0  17   9      841.93      853.90    174.34 o 
   1  17   9      745.94      481.14    147.38 o 
   2  17   9      494.21      240.86    225.95 o 
  -9  18   9        6.94      -10.90    130.75 o 
  -8  18   9       20.37      -44.02     88.59 o 
  -7  18   9        1.68      -99.76    168.89 o 
  -6  18   9      385.46      329.10     73.10 o 
  -5  18   9       66.18       26.71    105.99 o 
  -4  18   9       21.62      175.34    132.09 o 
  -3  18   9      952.58      967.84    113.26 o 
  -2  18   9      427.17      252.38    159.71 o 
  -1  18   9       73.60      281.83    107.24 o 
   0  18   9     1493.54     1241.00    151.97 o 
   1  18   9      166.65      -32.69    194.41 o 
   2  18   9      230.68      138.21    218.49 o 
  -8  19   9      297.33      201.75     97.23 o 
  -7  19   9      212.72      112.82     77.04 o 
  -6  19   9      656.71      558.65    106.38 o 
  -5  19   9     1488.96     1785.71    167.74 o 
  -4  19   9       52.81       52.07    129.61 o 
  -3  19   9     1920.85     1928.48    159.71 o 
  -2  19   9      183.45      -21.44    136.49 o 
  -1  19   9      253.50      342.36    172.62 o 
   0  19   9     1147.88     1209.46    168.60 o 
   1  19   9       47.28       54.48    212.19 o 
  -7  20   9       10.49     -155.98    155.98 o 
  -6  20   9      520.36      680.05    103.77 o 
  -5  20   9       23.53      175.16    133.62 o 
  -4  20   9       38.81      255.30    236.84 o 
  -3  20   9      767.88      882.86    137.35 o 
  -2  20   9        2.37       46.60     94.13 o 
   0  20   9      289.66      498.92    174.91 o 
   1  20   9        0.88      144.52    216.77 o 
  -7  21   9      204.01       66.52    182.36 o 
  -6  21   9      347.28      340.90    114.64 o 
  -5  21   9     1244.82     1352.49    110.41 o 
  -4  21   9        2.83       84.90    142.22 o 
  -3  21   9      822.56      936.05    103.24 o 
  -2  21   9      373.33      380.91     99.58 o 
  -1  21   9       11.44     -219.64    219.64 o 
   0  21   9      622.77      928.45    184.66 o 
  -6  22   9      344.54      280.43    178.35 o 
  -5  22   9       12.14      314.76    127.31 o 
  -4  22   9       22.45     -124.44    153.12 o 
  -3  22   9      161.62      332.55     97.89 o 
  -2  22   9      106.06       87.83    101.67 o 
  -1  22   9        6.08      -78.57    215.05 o 
   0  22   9        7.02      461.65    184.66 o 
  -5  23   9      326.84      650.18    307.96 o 
  -4  23   9       25.91      -32.69    145.66 o 
  -3  23   9      128.10      275.80    201.00 o 
  -2  23   9      194.43      308.53    212.19 o 
  -1  23   9        3.53     -174.34    174.34 o 
  -5  24   9       51.35      415.77    179.50 o 
  -4  24   9       11.57      -56.20    148.53 o 
  -3  24   9        0.70      243.67    320.86 o 
 -12   0  10      455.42      400.28    147.96 o 
 -11   0  10       17.51        0.00    130.18 o 
 -10   0  10       12.59        8.03    131.33 o 
  -9   0  10       72.55       27.56     69.06 o 
  -8   0  10       31.83       -6.12     74.37 o 
  -7   0  10     2344.54     2497.79     75.53 o 
  -6   0  10       18.58      104.79     61.20 o 
  -5   0  10      194.88      337.78     93.48 o 
  -4   0  10    33437.86    33423.77    615.34 o 
  -3   0  10      194.48      274.69     93.48 o 
  -2   0  10    13533.42    13238.07    126.16 o 
  -1   0  10    23948.32    24760.88    590.10 o 
   0   0  10     2370.42     2200.42    121.58 o 
   1   0  10    13878.02    14139.57    174.91 o 
   2   0  10     2841.64     2503.21    134.19 o 
   3   0  10     1734.89     1556.41    125.59 o 
   4   0  10     4423.45     4707.65    175.48 o 
 -12   1  10      160.36      198.42    138.21 o 
 -11   1  10        0.26      -12.15     91.28 o 
 -10   1  10      292.26      285.07     90.71 o 
  -9   1  10      579.81      616.28     49.62 o 
  -8   1  10       22.58       21.72     52.76 o 
  -7   1  10     2728.86     2503.54     54.52 o 
  -6   1  10     1658.83     1573.91     47.04 o 
  -5   1  10     1128.89     1201.73     98.06 o 
  -4   1  10      802.15      824.55     69.75 o 
  -3   1  10      349.93      284.15     52.27 o 
  -2   1  10      100.17      137.23     50.91 o 
  -1   1  10     1318.66     1390.86     71.56 o 
   0   1  10      331.85      384.43     75.83 o 
   1   1  10      146.20      244.43     83.52 o 
   2   1  10      153.22      226.23     85.56 o 
   3   1  10       60.52       76.71     90.51 o 
   4   1  10        0.50      273.76    127.49 o 
 -12   2  10      258.37      363.01    160.00 o 
 -11   2  10      109.78      125.98     96.91 o 
 -10   2  10       18.62        3.10     91.53 o 
  -9   2  10       11.94       35.31     62.34 o 
  -8   2  10     1066.95      947.55     53.45 o 
  -7   2  10     2398.86     2421.70     66.55 o 
  -6   2  10      340.84      375.11     44.54 o 
  -5   2  10       26.55       45.45     49.10 o 
  -4   2  10     9562.72     8983.75    164.43 o 
  -3   2  10     1344.30     1487.32     60.20 o 
  -2   2  10     4581.96     4391.16     95.85 o 
  -1   2  10    15419.62    16048.99    107.75 o 
   0   2  10      905.83      880.24     80.21 o 
   1   2  10     5793.70     6011.50    136.49 o 
   2   2  10     1694.80     1546.96     98.64 o 
   3   2  10     1059.04     1146.95    123.30 o 
   4   2  10     2537.44     3031.38    192.69 o 
 -12   3  10      913.57     1124.58    167.45 o 
 -11   3  10       82.39      156.97     93.32 o 
 -10   3  10     1940.27     2020.72    100.91 o 
  -9   3  10     4590.27     4806.60     74.43 o 
  -8   3  10      388.99      416.54     52.09 o 
  -7   3  10     8699.40     8165.97     63.95 o 
  -6   3  10     8449.61     8067.48     69.24 o 
  -5   3  10     6122.06     5012.27    292.08 o 
  -4   3  10    12858.24    12049.74     77.62 o 
  -3   3  10     1989.60     1985.61     44.83 o 
  -2   3  10     9019.62     8997.69    249.75 o 
  -1   3  10     4298.43     4111.16     81.90 o 
   0   3  10      410.19      307.37     77.81 o 
   1   3  10     1497.02     1578.10     89.67 o 
   2   3  10      149.82      120.85     99.50 o 
   3   3  10       91.56       59.64    118.71 o 
   4   3  10       45.00      156.84     94.39 o 
 -12   4  10       17.74      138.21    138.21 o 
 -11   4  10      233.16      246.55     93.56 o 
 -10   4  10       30.97       99.71     64.28 o 
  -9   4  10        0.49       75.49     62.44 o 
  -8   4  10     1699.63     1562.12     52.95 o 
  -7   4  10       31.05       64.56     48.45 o 
  -6   4  10     1013.09      871.88     34.93 o 
  -5   4  10     1253.89     1099.35     99.21 o 
  -4   4  10     1334.72     1171.21     42.07 o 
  -3   4  10      515.68      534.92     34.06 o 
  -2   4  10      322.13      506.03     64.57 o 
  -1   4  10     1639.85     1883.54     60.31 o 
   0   4  10      144.27      139.33     81.98 o 
   1   4  10        0.77      -58.93     79.81 o 
   2   4  10        4.07       -1.83     98.92 o 
   3   4  10        5.82        2.87    106.67 o 
   4   4  10       30.65      147.71     92.78 o 
 -11   5  10      262.62      367.46    100.02 o 
 -10   5  10     1968.78     1922.04     71.53 o 
  -9   5  10     5459.35     5740.68     81.05 o 
  -8   5  10      344.42      314.34     66.10 o 
  -7   5  10    10881.44    10394.37    181.77 o 
  -6   5  10     6148.53     6130.33     49.44 o 
  -5   5  10     7273.25     6578.45    205.15 o 
  -4   5  10    11680.34    11230.49    136.76 o 
  -3   5  10     1486.22     1492.15     49.06 o 
  -2   5  10    10598.98    10264.53    132.76 o 
  -1   5  10      749.31      799.80     60.55 o 
   0   5  10      161.51       92.37     80.73 o 
   1   5  10     1135.60     1257.07     87.19 o 
   2   5  10      354.13      392.26    103.23 o 
   3   5  10      119.03      153.12    116.99 o 
   4   5  10      142.68      125.16     93.70 o 
 -11   6  10      211.39      198.81     96.57 o 
 -10   6  10       16.29       40.46     68.28 o 
  -9   6  10       39.55      143.40     64.68 o 
  -8   6  10      261.36      142.20     61.16 o 
  -7   6  10      294.52      284.74     58.31 o 
  -6   6  10       72.19       27.19     34.05 o 
  -5   6  10     5162.76     4462.09     96.94 o 
  -4   6  10     1560.42     1590.58     35.30 o 
  -3   6  10     1347.76     1306.65     70.49 o 
  -2   6  10     6147.00     5808.85     81.10 o 
  -1   6  10     1391.95     1212.99     60.77 o 
   0   6  10      178.01      113.31     79.73 o 
   1   6  10     4475.32     4228.31     90.44 o 
   2   6  10      724.66      732.90    111.25 o 
   3   6  10      817.59      770.37     92.51 o 
   4   6  10     1174.13     1241.92    100.00 o 
 -11   7  10      184.43      213.18    102.65 o 
 -10   7  10      451.16      439.91     68.88 o 
  -9   7  10     1123.67      979.43     65.26 o 
  -8   7  10      148.08      135.46     60.70 o 
  -7   7  10     1172.31     1170.78     62.87 o 
  -6   7  10     1756.27     1587.21     41.77 o 
  -5   7  10     2163.27     2225.13     96.77 o 
  -4   7  10     2809.65     3020.09     53.55 o 
  -3   7  10      232.52      196.97     52.23 o 
  -2   7  10     5918.88     5762.80     92.74 o 
  -1   7  10      720.44      669.61     61.29 o 
   0   7  10       93.59      171.02     63.13 o 
   1   7  10      701.22      751.25     99.78 o 
   2   7  10     1035.98     1092.47    106.09 o 
   3   7  10       51.66      129.53     81.98 o 
   4   7  10        9.76       91.45     95.30 o 
 -11   8  10        3.01       33.83    139.93 o 
 -10   8  10        5.19       30.02     65.09 o 
  -9   8  10       12.00       -6.13     64.03 o 
  -8   8  10      145.51      114.14     56.90 o 
  -7   8  10       22.38       -8.75     48.69 o 
  -6   8  10      826.04      783.96     35.76 o 
  -5   8  10      721.20      702.94     42.55 o 
  -4   8  10     8161.37     7893.41    131.14 o 
  -3   8  10      114.65       97.30     56.46 o 
  -2   8  10     6146.86     5864.55     73.67 o 
  -1   8  10     6653.41     5786.10     90.51 o 
   0   8  10       53.64       78.30     61.71 o 
   1   8  10     7815.84     7870.35    137.06 o 
   2   8  10     2014.96     1963.57    116.99 o 
   3   8  10     1323.68     1357.37    136.20 o 
   4   8  10     2494.95     2490.55    165.16 o 
 -11   9  10       92.25      166.88    174.34 o 
 -10   9  10      158.37      148.76     96.14 o 
  -9   9  10       35.01       11.24     63.18 o 
  -8   9  10      204.91      176.10     57.88 o 
  -7   9  10     2049.79     2049.25     54.33 o 
  -6   9  10      133.73      220.76    111.64 o 
  -5   9  10      373.13      405.41     42.69 o 
  -4   9  10     1593.59     1462.95     55.55 o 
  -3   9  10      565.09      461.42     58.56 o 
  -2   9  10     1329.64     1237.18     66.51 o 
  -1   9  10     3818.98     3774.25     88.59 o 
   0   9  10      909.89      834.53     70.95 o 
   1   9  10       12.11      112.97     95.77 o 
   2   9  10     1858.01     2178.63    114.12 o 
   3   9  10       85.31      160.16    118.42 o 
 -11  10  10      137.12       55.05    167.45 o 
 -10  10  10        1.96       -9.05     90.10 o 
  -9  10  10       87.17       18.11     93.22 o 
  -8  10  10      691.56      726.06     52.31 o 
  -7  10  10      578.39      556.73     66.91 o 
  -6  10  10     2552.13     2468.01     72.23 o 
  -5  10  10       19.59       15.57     44.51 o 
  -4  10  10     5745.84     5662.76    103.20 o 
  -3  10  10     1171.01     1191.52     61.09 o 
  -2  10  10     1389.64     1354.86     67.69 o 
  -1  10  10     5996.13     5159.50    292.76 o 
   0  10  10      201.92      151.15     69.47 o 
   1  10  10     3705.93     3538.33    118.71 o 
   2  10  10     1748.11     1690.80    127.60 o 
   3  10  10      734.09      720.87     90.59 o 
 -11  11  10        1.51       21.22    126.16 o 
 -10  11  10      632.67      662.59     90.43 o 
  -9  11  10     1014.65     1200.22    104.37 o 
  -8  11  10        9.92      -41.55     69.69 o 
  -7  11  10     4219.82     4244.26     76.72 o 
  -6  11  10      608.76      492.51     78.42 o 
  -5  11  10       18.45       84.41     82.37 o 
  -4  11  10     5218.78     5275.94    110.85 o 
  -3  11  10      337.09      433.50     88.43 o 
  -2  11  10      405.62      469.37    165.16 o 
  -1  11  10     3578.13     3364.69    166.59 o 
   0  11  10       90.03       65.88     65.04 o 
   1  11  10       51.16      114.12     98.06 o 
   2  11  10     1012.27     1170.31     84.23 o 
   3  11  10       51.84      103.12     84.33 o 
 -11  12  10      382.15      390.54    138.21 o 
 -10  12  10       25.67       87.99     88.97 o 
  -9  12  10      196.72      218.54     90.88 o 
  -8  12  10     1843.75     1966.64    101.53 o 
  -7  12  10       61.90      125.03     67.00 o 
  -6  12  10     1631.98     1411.07     72.07 o 
  -5  12  10     2554.38     2243.72     92.55 o 
  -4  12  10     2316.33     2346.26    101.12 o 
  -3  12  10     1495.38     1368.57    334.62 o 
  -2  12  10      124.56      -25.22    125.02 o 
  -1  12  10     1979.39     1933.67     92.86 o 
   0  12  10      179.28      164.91     59.04 o 
   1  12  10       16.58        6.05     74.52 o 
   2  12  10      328.02      355.01     94.05 o 
   3  12  10       32.99       88.31    157.13 o 
 -10  13  10      387.76      388.53     99.61 o 
  -9  13  10     1217.04     1330.82     92.44 o 
  -8  13  10        9.05       -5.89     98.05 o 
  -7  13  10     2837.67     3072.88    110.89 o 
  -6  13  10      961.47      935.85     70.68 o 
  -5  13  10      164.08      270.75     88.59 o 
  -4  13  10     3264.90     3104.48    109.82 o 
  -3  13  10      187.16      234.00    243.44 o 
  -2  13  10      766.00      687.73    195.84 o 
  -1  13  10      540.54      530.14     81.03 o 
   0  13  10       75.52      -20.99     95.20 o 
   1  13  10       11.20       58.20     73.55 o 
   2  13  10       24.12       63.24     78.82 o 
   3  13  10       27.37        0.57    167.45 o 
 -10  14  10       19.41      -31.79    102.48 o 
  -9  14  10       36.87        2.51    100.27 o 
  -8  14  10     1841.66     1775.26     95.85 o 
  -7  14  10        1.32       56.14     84.06 o 
  -6  14  10      812.64      733.80     70.66 o 
  -5  14  10     3061.94     2865.21     96.84 o 
  -4  14  10        4.30       59.10     95.79 o 
  -3  14  10     1073.47     1050.14    113.26 o 
  -2  14  10     2864.82     2719.12     93.22 o 
  -1  14  10       37.16      -10.50     87.10 o 
   0  14  10      130.32      152.49     71.69 o 
   1  14  10      426.29      316.68     96.48 o 
   2  14  10       90.79      180.07    141.07 o 
   3  14  10        9.79       22.37    166.31 o 
 -10  15  10       93.02      108.36    103.66 o 
  -9  15  10      572.02      587.53     97.06 o 
  -8  15  10        5.23       21.61     90.96 o 
  -7  15  10     1033.99      986.93     72.52 o 
  -6  15  10      259.24      308.20     68.25 o 
  -5  15  10      840.43      873.99     93.97 o 
  -4  15  10      188.46      299.51     96.01 o 
  -3  15  10      578.07      435.34    115.27 o 
  -2  15  10      373.64      639.35    134.48 o 
  -1  15  10        9.62      -60.45     84.65 o 
   0  15  10     1621.28     1378.29    113.83 o 
   1  15  10        3.68       18.70     73.15 o 
   2  15  10      619.12      438.13    237.70 o 
   3  15  10      253.32       71.68    166.31 o 
 -10  16  10        0.48      -28.02    113.70 o 
  -9  16  10       34.59      -11.71    107.45 o 
  -8  16  10      229.58      253.12     91.75 o 
  -7  16  10        1.16      -41.96     90.24 o 
  -6  16  10      230.60      166.22     97.51 o 
  -5  16  10      780.57      763.97     88.67 o 
  -4  16  10      589.23      593.24    105.82 o 
  -3  16  10       68.63        3.59    147.96 o 
  -2  16  10     1700.09     1950.95     98.35 o 
  -1  16  10      495.79      454.65    147.10 o 
   0  16  10        6.86     -108.96    173.19 o 
   1  16  10     1091.36     1031.51    123.01 o 
   2  16  10      296.63       92.33    225.95 o 
  -9  17  10        2.03      -50.66    102.32 o 
  -8  17  10        2.68      -82.55     90.98 o 
  -7  17  10        5.62      -84.57     88.69 o 
  -6  17  10       24.14      -18.72    101.07 o 
  -5  17  10      443.90      410.91    107.81 o 
  -4  17  10        6.85      122.90     96.34 o 
  -3  17  10     1276.81     1171.09    102.62 o 
  -2  17  10      530.43      335.61    204.44 o 
  -1  17  10      844.05      859.44     91.33 o 
   0  17  10     1241.12     1118.27    194.98 o 
   1  17  10       39.07     -124.44    179.50 o 
   2  17  10     1242.31     1043.15    181.22 o 
  -9  18  10      265.22       75.70    152.54 o 
  -8  18  10      106.33        7.03     89.59 o 
  -7  18  10       11.95       -5.53     85.53 o 
  -6  18  10      748.54      894.95    109.28 o 
  -5  18  10       18.71       77.10    117.85 o 
  -4  18  10      220.32      295.61    104.97 o 
  -3  18  10     1887.01     1891.41    110.08 o 
  -2  18  10      560.16      469.03    230.25 o 
  -1  18  10      956.49      999.56    164.59 o 
   0  18  10      108.46      123.87    185.23 o 
   1  18  10      556.33      584.37    216.77 o 
  -9  19  10       72.12      184.66    127.31 o 
  -8  19  10       16.16      -21.45    100.17 o 
  -7  19  10       74.80       -6.35     83.96 o 
  -6  19  10      274.40      332.04    152.54 o 
  -5  19  10      235.30      241.92    102.72 o 
  -4  19  10      487.65      583.17    108.40 o 
  -3  19  10      377.42      417.16     99.45 o 
  -2  19  10       80.78     -103.54    143.08 o 
  -1  19  10      706.99      871.68    164.01 o 
   0  19  10      256.56      410.61    174.91 o 
   1  19  10       38.55       79.71    217.92 o 
  -7  20  10        5.19      -94.05    155.98 o 
  -6  20  10     1084.89     1148.09    163.44 o 
  -5  20  10      294.60      528.59    106.01 o 
  -4  20  10      111.70      127.07    176.34 o 
  -3  20  10     1405.05     1389.27    114.75 o 
  -2  20  10        7.91     -117.23    157.42 o 
  -1  20  10      368.01      681.86    156.56 o 
   0  20  10      167.82      346.38    171.47 o 
  -7  21  10      148.25       34.41    180.07 o 
  -6  21  10       41.39       10.32    170.32 o 
  -5  21  10       19.30      158.76    109.59 o 
  -4  21  10      216.78      379.80    136.49 o 
  -3  21  10        0.24      161.60    116.03 o 
  -2  21  10       15.91       30.81     95.09 o 
  -1  21  10      139.78     -182.94    182.94 o 
   0  21  10       21.01      249.46    173.19 o 
  -6  22  10      415.04      466.23    176.06 o 
  -5  22  10      386.43      311.97    165.16 o 
  -4  22  10        0.97      145.92    225.66 o 
  -3  22  10      500.54      701.00    113.35 o 
  -2  22  10       40.46     -131.90    226.52 o 
  -1  22  10       16.00     -223.08    223.08 o 
  -5  23  10       11.67      -49.89    146.81 o 
  -4  23  10       27.76      153.25    223.08 o 
  -3  23  10      254.34      421.55    121.15 o 
  -2  23  10        1.26     -145.66    173.76 o 
  -4  24  10       15.05      -73.98    131.33 o 
  -3  24  10       18.62      128.46    131.33 o 
 -12   1  11        8.20       10.68    108.50 o 
 -11   1  11        0.20       17.29     91.77 o 
 -10   1  11      117.51      139.99     88.93 o 
  -9   1  11       31.44       56.68     50.11 o 
  -8   1  11      465.05      544.56     55.66 o 
  -7   1  11     2374.84     2338.40     55.07 o 
  -6   1  11     1148.64     1013.79     52.35 o 
  -5   1  11    14301.63    14157.14    138.21 o 
  -4   1  11     5268.57     4705.74    301.88 o 
  -3   1  11      528.78      549.06     66.19 o 
  -2   1  11    20777.20    19872.78    112.52 o 
  -1   1  11     2087.34     2051.47     98.35 o 
   0   1  11     3146.45     3121.54     97.45 o 
   1   1  11    16920.72    15912.07    150.25 o 
   2   1  11      149.15      152.38     86.09 o 
   3   1  11     2603.78     2668.31    101.37 o 
 -12   2  11      456.17      646.25    114.44 o 
 -11   2  11      122.12       65.66     90.33 o 
 -10   2  11     1535.24     1575.25     72.26 o 
  -9   2  11      400.21      426.51     49.70 o 
  -8   2  11     1042.85      961.77     55.82 o 
  -7   2  11     2964.05     2703.95     75.08 o 
  -6   2  11      253.94      360.94     48.16 o 
  -5   2  11     2818.97     2539.89     77.63 o 
  -4   2  11     5464.59     4814.16     77.60 o 
  -3   2  11        9.88       15.04     63.22 o 
  -2   2  11     1715.89     1721.32     81.85 o 
  -1   2  11      212.69      174.15     72.53 o 
   0   2  11       18.07       42.33     82.29 o 
   1   2  11        1.50      177.10     78.46 o 
   2   2  11        3.40      -24.70     79.55 o 
   3   2  11      139.54      221.93    121.58 o 
 -12   3  11        0.02       66.52    159.43 o 
 -11   3  11       80.28       89.91     88.67 o 
 -10   3  11       38.76       52.17     66.43 o 
  -9   3  11      273.37      290.32     49.44 o 
  -8   3  11        8.51      -10.24     54.80 o 
  -7   3  11     1794.90     1734.88     55.32 o 
  -6   3  11     2017.17     1835.41     62.32 o 
  -5   3  11     4704.90     4385.00    112.69 o 
  -4   3  11     2851.92     2663.43    110.52 o 
  -3   3  11      132.19      174.35     60.85 o 
  -2   3  11     5352.92     5272.14     82.23 o 
  -1   3  11      890.66      938.89     78.02 o 
   0   3  11      598.67      569.13     85.14 o 
   1   3  11     5294.00     5255.71     98.47 o 
   2   3  11      344.14      328.56     84.53 o 
   3   3  11      496.90      577.49    133.05 o 
 -12   4  11      957.73     1195.12    140.50 o 
 -11   4  11      227.38      146.47     96.57 o 
 -10   4  11     3153.32     3362.06     77.28 o 
  -9   4  11     2851.44     3247.84     74.54 o 
  -8   4  11     7427.20     7061.72     92.38 o 
  -7   4  11     5828.65     5741.38     62.60 o 
  -6   4  11      158.39      127.06     32.71 o 
  -5   4  11     6921.99     6219.93     72.67 o 
  -4   4  11     5644.00     5037.61     74.17 o 
  -3   4  11      206.58      171.00     50.10 o 
  -2   4  11     2362.63     2080.88     64.52 o 
  -1   4  11       15.11       39.39     74.19 o 
   0   4  11       36.05       54.66     76.90 o 
   1   4  11      144.12      164.83     83.85 o 
   2   4  11        4.33      -27.14     79.69 o 
   3   4  11      395.07      301.65    118.71 o 
   4   4  11      540.72      394.55    130.75 o 
 -12   5  11       29.51       34.41    143.94 o 
 -11   5  11       71.14      -22.24    100.13 o 
 -10   5  11        1.70       67.74     65.79 o 
  -9   5  11      342.37      302.16     65.13 o 
  -8   5  11      697.97      692.06     65.81 o 
  -7   5  11       52.42      135.25     60.99 o 
  -6   5  11     1401.66     1052.76     65.32 o 
  -5   5  11     1545.54     1506.79     59.89 o 
  -4   5  11      108.68       85.81     29.62 o 
  -3   5  11      929.32      882.68     53.65 o 
  -2   5  11     1130.67      944.86     77.40 o 
  -1   5  11      393.37      362.06     62.17 o 
   0   5  11     1632.70     1557.92     84.60 o 
   1   5  11      245.83      202.92     81.14 o 
   2   5  11      160.49      234.55    118.14 o 
   3   5  11      434.35      469.10    114.12 o 
   4   5  11       71.29       84.30    128.46 o 
 -12   6  11      776.20      972.61    155.98 o 
 -11   6  11      173.65      223.34    101.50 o 
 -10   6  11     1094.79     1199.84     71.83 o 
  -9   6  11     1534.95     1639.02     67.77 o 
  -8   6  11     2753.93     2553.02     89.19 o 
  -7   6  11     3567.92     3276.93     54.19 o 
  -6   6  11       13.02       -3.50     34.91 o 
  -5   6  11     7683.27     7053.72     82.58 o 
  -4   6  11      473.00      510.89     35.74 o 
  -3   6  11      495.03      498.67     54.47 o 
  -2   6  11     1165.22     1254.47    122.44 o 
  -1   6  11       92.11      131.20     63.59 o 
   0   6  11      209.69      314.92     80.07 o 
   1   6  11      361.67      331.59     76.08 o 
   2   6  11      400.98      328.03    105.52 o 
   3   6  11      105.69      132.82     90.46 o 
   4   6  11      899.62      840.14    135.34 o 
 -11   7  11        3.55      -59.91     95.87 o 
 -10   7  11       63.23      107.40     68.39 o 
  -9   7  11       16.35       -7.31     63.70 o 
  -8   7  11      833.80      750.62     63.29 o 
  -7   7  11     1638.18     1555.98     50.02 o 
  -6   7  11       22.65      -15.93     37.19 o 
  -5   7  11     4926.78     5026.71    222.51 o 
  -4   7  11     5785.92     5789.25     76.77 o 
  -3   7  11     1946.31     1896.88     60.99 o 
  -2   7  11     8285.39     8012.48     97.09 o 
  -1   7  11     1795.59     1613.49     68.54 o 
   0   7  11     4350.64     4304.08    257.49 o 
   1   7  11     4435.60     4537.32    131.33 o 
   2   7  11       62.25      151.97    107.81 o 
   3   7  11     2099.18     2267.59    147.38 o 
 -11   8  11       31.14      -39.00    139.35 o 
 -10   8  11       12.43       62.67     67.75 o 
  -9   8  11      115.21      128.39     61.90 o 
  -8   8  11      701.36      781.18     60.87 o 
  -7   8  11      191.29      221.02     61.42 o 
  -6   8  11      374.87      405.39     43.79 o 
  -5   8  11      532.61      628.32     91.76 o 
  -4   8  11     1570.05     1316.22     60.56 o 
  -3   8  11     1051.58      916.40     62.64 o 
  -2   8  11      112.97      145.81     68.79 o 
  -1   8  11     1631.78     1566.12     71.46 o 
   0   8  11      982.12     1044.46     62.98 o 
   1   8  11      481.90      662.94    103.23 o 
   2   8  11     1477.63     1559.85    121.00 o 
   3   8  11       64.25      199.08    101.60 o 
 -11   9  11       55.37       26.26    102.85 o 
 -10   9  11      167.89      132.67     83.39 o 
  -9   9  11      456.94      466.67     63.83 o 
  -8   9  11      575.89      599.32     58.31 o 
  -7   9  11     2259.94     2261.24     73.67 o 
  -6   9  11      337.19      356.13     63.45 o 
  -5   9  11     5806.02     6228.71    177.97 o 
  -4   9  11     7269.76     6904.19    226.58 o 
  -3   9  11      362.63      428.67     76.71 o 
  -2   9  11    12725.85    12159.10    168.35 o 
  -1   9  11     2464.27     2403.89     84.72 o 
   0   9  11     2801.73     2747.28     78.70 o 
   1   9  11     5409.34     5537.46    134.19 o 
   2   9  11       88.60       46.45    110.68 o 
   3   9  11     1602.68     1525.44     99.12 o 
 -11  10  11        0.81       28.10    102.94 o 
 -10  10  11      760.51      930.28    102.25 o 
  -9  10  11      130.53      124.57     91.79 o 
  -8  10  11        6.99        0.65     55.17 o 
  -7  10  11     1959.15     1904.28     91.83 o 
  -6  10  11      532.78      478.95     63.86 o 
  -5  10  11      268.80      322.47     54.10 o 
  -4  10  11     5289.69     4994.91    244.37 o 
  -3  10  11      578.62      483.63    102.41 o 
  -2  10  11      551.44      627.64     73.24 o 
  -1  10  11     2740.99     2696.47    115.27 o 
   0  10  11      341.38      399.39     99.50 o 
   1  10  11       64.22      172.62    106.67 o 
   2  10  11      619.55      672.52     90.49 o 
   3  10  11      319.49      383.83     98.65 o 
 -11  11  11      279.97      296.85    101.17 o 
 -10  11  11       35.55      -10.30    104.47 o 
  -9  11  11      990.63     1055.42     94.55 o 
  -8  11  11       74.07      -10.76     86.35 o 
  -7  11  11     1570.94     1500.19     94.31 o 
  -6  11  11     1115.95     1125.65     84.62 o 
  -5  11  11      274.20      486.10    187.24 o 
  -4  11  11     2409.04     2323.31     69.42 o 
  -3  11  11     1251.67     1072.73    212.76 o 
  -2  11  11     3821.50     3560.31    187.81 o 
  -1  11  11      407.14      267.13     82.75 o 
   0  11  11      163.93      180.54     68.12 o 
   1  11  11     1536.62     1505.94    111.83 o 
   2  11  11       11.01       44.25     92.62 o 
   3  11  11      307.81      423.80    145.66 o 
 -11  12  11        1.34       16.06    147.38 o 
 -10  12  11     1236.93     1438.96    110.91 o 
  -9  12  11      319.59      392.62     92.47 o 
  -8  12  11      173.85      144.66     88.04 o 
  -7  12  11     1709.36     1880.13     95.49 o 
  -6  12  11      412.14      472.62     85.33 o 
  -5  12  11      666.02      843.71    155.41 o 
  -4  12  11     1918.27     1981.78    105.52 o 
  -3  12  11        4.50       15.20    232.26 o 
  -2  12  11      212.28      208.17     90.62 o 
  -1  12  11      424.67      354.32     80.37 o 
   0  12  11       12.98      -40.72     98.64 o 
   1  12  11        0.20       86.09     98.64 o 
   2  12  11        1.73      -55.72     85.19 o 
   3  12  11      217.48      325.16    175.48 o 
 -11  13  11      355.46      393.40    167.45 o 
 -10  13  11        1.08      140.32    105.43 o 
  -9  13  11     1108.57     1082.90     92.31 o 
  -8  13  11      846.11      871.88     88.98 o 
  -7  13  11      180.86       79.95     88.67 o 
  -6  13  11     3242.54     3207.26    161.43 o 
  -5  13  11       32.87      169.93    138.78 o 
  -4  13  11      389.42      319.94     95.51 o 
  -3  13  11      615.92      779.78     93.83 o 
  -2  13  11        8.54        6.77     83.18 o 
  -1  13  11      137.58       20.16     85.27 o 
   0  13  11      568.06      355.09    154.84 o 
   1  13  11       21.51       81.09     80.32 o 
   2  13  11      124.11       28.51     82.84 o 
 -10  14  11      570.80      653.44    102.94 o 
  -9  14  11      117.21      168.85     91.54 o 
  -8  14  11      101.85      123.74     85.80 o 
  -7  14  11     1554.60     1724.98     90.48 o 
  -6  14  11      158.29      276.46     86.96 o 
  -5  14  11     1389.65     1597.55    116.70 o 
  -4  14  11       20.85       85.86     92.30 o 
  -3  14  11      600.54      521.49    217.63 o 
  -2  14  11       75.78       53.92     87.04 o 
  -1  14  11      270.18      181.66     84.41 o 
   0  14  11      213.19      175.39     75.26 o 
   1  14  11      194.43      146.01     77.98 o 
   2  14  11      510.21      481.72    134.77 o 
 -10  15  11        0.13        2.59    117.01 o 
  -9  15  11      167.94      204.13     94.91 o 
  -8  15  11      183.70      125.22     91.21 o 
  -7  15  11      265.18      322.47     91.71 o 
  -6  15  11      602.29      565.45    132.47 o 
  -5  15  11      602.81      743.96     92.02 o 
  -4  15  11      236.42      270.66     93.89 o 
  -3  15  11      543.57      727.46    234.26 o 
  -2  15  11      291.14      371.05     90.80 o 
  -1  15  11      666.87      651.66     89.17 o 
   0  15  11      972.08      920.15    166.31 o 
   1  15  11      166.53      152.95     98.44 o 
   2  15  11      278.88      127.05    119.27 o 
 -10  16  11       80.91      -28.57    111.70 o 
  -9  16  11        0.81      -22.21    104.75 o 
  -8  16  11      139.98       43.05     95.37 o 
  -7  16  11        0.15       36.89     79.19 o 
  -6  16  11      332.67      208.17    147.96 o 
  -5  16  11      286.46      480.44    175.48 o 
  -4  16  11      271.77      303.19    102.58 o 
  -3  16  11     1455.52     1362.96    112.40 o 
  -2  16  11       39.25      135.81    199.57 o 
  -1  16  11     2037.25     2104.65    186.38 o 
   0  16  11      754.81      685.22     91.85 o 
   1  16  11      479.93      134.77    201.29 o 
  -9  17  11       83.34        8.41     98.01 o 
  -8  17  11        1.53      -56.70     89.97 o 
  -7  17  11      483.53      504.63     92.64 o 
  -6  17  11       74.66      127.88    144.52 o 
  -5  17  11      320.02      359.57    124.44 o 
  -4  17  11     1481.36     1581.50    113.40 o 
  -3  17  11        3.21      123.72    100.36 o 
  -2  17  11      697.91      791.33    132.47 o 
  -1  17  11     1427.48     1542.64    186.38 o 
   0  17  11      505.11      544.95     92.31 o 
   1  17  11      360.04      100.36    222.51 o 
  -9  18  11       20.82     -125.59    125.59 o 
  -8  18  11       67.75      -11.82    108.67 o 
  -7  18  11      203.19      227.10    162.87 o 
  -6  18  11      335.17      380.79    127.31 o 
  -5  18  11       47.32       -1.72    147.38 o 
  -4  18  11     1126.19     1336.93    111.38 o 
  -3  18  11      773.85      666.98     99.26 o 
  -2  18  11        0.28      -96.04     96.04 o 
  -1  18  11     1462.36     1469.81    182.36 o 
   0  18  11      441.19      388.21     92.68 o 
   1  18  11      118.50      118.71    195.55 o 
  -9  19  11      426.23      397.42    152.54 o 
  -8  19  11      119.59       69.25    103.28 o 
  -7  19  11      569.09      497.20    165.73 o 
  -6  19  11      419.68      375.63    141.65 o 
  -5  19  11        1.82     -102.65    146.24 o 
  -4  19  11     1215.44     1430.85    108.27 o 
  -3  19  11      113.71       68.22    133.91 o 
  -2  19  11      147.24     -108.67    108.67 o 
  -1  19  11      759.03     1007.59    188.10 o 
   0  19  11      140.16      -26.38    181.22 o 
  -7  20  11      180.18       86.02    168.60 o 
  -6  20  11       34.01      -34.98    146.81 o 
  -5  20  11       12.26       57.92    140.50 o 
  -4  20  11      335.94      470.73    113.69 o 
  -3  20  11       87.90      -30.90    106.22 o 
  -2  20  11        6.67      -99.22    215.05 o 
  -1  20  11      119.99      426.09    200.72 o 
   0  20  11       80.43      158.28    173.19 o 
  -7  21  11      117.24      -73.98    181.79 o 
  -6  21  11      466.02      619.35    150.25 o 
  -5  21  11       15.85       73.98    145.09 o 
  -4  21  11      377.95      621.57    115.88 o 
  -3  21  11       50.09      120.86    106.02 o 
  -2  21  11        0.98     -173.19    187.53 o 
  -1  21  11      155.54      153.12    224.23 o 
  -6  22  11        9.39       17.20    131.90 o 
  -5  22  11       17.77     -110.11    157.13 o 
  -4  22  11        0.17      125.33    113.63 o 
  -3  22  11       87.90      161.86     98.95 o 
  -2  22  11        1.36     -196.70    204.16 o 
  -5  23  11       63.91      -13.19    171.47 o 
  -4  23  11        0.01      206.85    130.47 o 
  -3  23  11       71.16      237.53    112.86 o 
 -12   0  12      185.57       58.49    156.56 o 
 -11   0  12      261.34      357.27    137.06 o 
 -10   0  12      486.57      542.51    125.02 o 
  -9   0  12      141.39      175.95     72.43 o 
  -8   0  12     6764.62     7126.58     98.69 o 
  -7   0  12     1024.81     1157.95     81.21 o 
  -6   0  12      241.15      352.69    104.37 o 
  -5   0  12    17231.26    16493.68    161.15 o 
  -4   0  12     2222.12     2410.04     59.93 o 
  -3   0  12     7551.37     7064.05    121.58 o 
  -2   0  12    20716.81    20734.52    176.63 o 
  -1   0  12        0.07       66.52    120.43 o 
   0   0  12     9935.22     9960.09    161.72 o 
   1   0  12     5248.91     5459.47    151.40 o 
   2   0  12      310.27      422.65    134.19 o 
   3   0  12     3536.70     3242.42    164.59 o 
 -12   1  12       15.19       57.43    102.21 o 
 -11   1  12      142.23      131.03     90.80 o 
 -10   1  12      546.34      598.54     66.68 o 
  -9   1  12        4.85       15.00     51.28 o 
  -8   1  12      647.51      639.26     56.62 o 
  -7   1  12     1436.89     1410.81     56.43 o 
  -6   1  12        0.02       25.09     77.04 o 
  -5   1  12      413.28      507.98     77.45 o 
  -4   1  12      665.09      627.53     34.03 o 
  -3   1  12       76.31      204.00     58.24 o 
  -2   1  12       80.51      252.19     74.69 o 
  -1   1  12      269.28      240.80     77.83 o 
   0   1  12        1.19      102.61     81.99 o 
   1   1  12        5.98       92.94     86.54 o 
   2   1  12       93.68      102.67     84.67 o 
   3   1  12       47.91      100.36    140.50 o 
 -12   2  12      195.79      225.95    113.32 o 
 -11   2  12      104.79      104.65     99.17 o 
 -10   2  12      360.08      414.44     69.50 o 
  -9   2  12      621.02      581.01     52.66 o 
  -8   2  12     3380.20     3466.44     65.23 o 
  -7   2  12      801.58      845.25     55.60 o 
  -6   2  12       88.19       61.97     82.70 o 
  -5   2  12    11157.72    10894.04    346.38 o 
  -4   2  12     1846.90     1826.86    114.95 o 
  -3   2  12     6523.49     6017.17    155.24 o 
  -2   2  12    13311.74    13503.39    334.62 o 
  -1   2  12      285.11      208.40    100.64 o 
   0   2  12     5163.96     4955.34     97.04 o 
   1   2  12     1937.43     1826.28     91.84 o 
   2   2  12      264.83      290.93     87.36 o 
   3   2  12     1702.54     1649.88    135.34 o 
 -12   3  12      133.08      213.27    110.81 o 
 -11   3  12      739.35      655.85     92.99 o 
 -10   3  12     2325.33     2357.08     74.71 o 
  -9   3  12       51.49       49.70     52.16 o 
  -8   3  12     3736.82     3289.79     64.48 o 
  -7   3  12     4359.60     4085.47     77.48 o 
  -6   3  12      580.69      460.87     77.37 o 
  -5   3  12     3091.51     2729.74    120.43 o 
  -4   3  12     1193.34     1096.78     45.60 o 
  -3   3  12      650.99      676.65     74.44 o 
  -2   3  12       21.18      157.09     63.31 o 
  -1   3  12      218.43      193.40     86.14 o 
   0   3  12       59.65      112.36     82.98 o 
   1   3  12      521.06      486.13     82.21 o 
   2   3  12      399.45      375.13     86.79 o 
   3   3  12      777.93      847.59    142.22 o 
 -12   4  12      255.57      253.79    111.13 o 
 -11   4  12        3.35       15.25     96.51 o 
 -10   4  12       45.43       27.75     66.36 o 
  -9   4  12      711.77      611.79     51.84 o 
  -8   4  12       43.96      -29.80     56.06 o 
  -7   4  12      348.98      251.10     66.09 o 
  -6   4  12      762.22      631.39    116.99 o 
  -5   4  12      851.93      759.12     65.74 o 
  -4   4  12       77.99       75.86     38.99 o 
  -3   4  12      293.83      286.91     73.30 o 
  -2   4  12      761.94      819.11     65.23 o 
  -1   4  12        2.62       14.08     80.08 o 
   0   4  12        1.15      -32.25     79.47 o 
   1   4  12       12.93       31.47     84.33 o 
   2   4  12       10.08       73.11     93.32 o 
   3   4  12       10.21       30.97    140.50 o 
 -12   5  12      165.68      190.97    127.31 o 
 -11   5  12      849.14      681.51     92.82 o 
 -10   5  12     3016.96     3281.65    100.35 o 
  -9   5  12      157.72      118.98     60.16 o 
  -8   5  12     3668.34     3501.20     72.09 o 
  -7   5  12     3150.42     2864.65     89.30 o 
  -6   5  12     2335.89     2071.88     65.19 o 
  -5   5  12     2984.93     2690.32     53.71 o 
  -4   5  12      108.56      106.43     48.75 o 
  -3   5  12     1727.56     1646.82     96.96 o 
  -2   5  12      253.99      217.08     64.86 o 
  -1   5  12       29.14       21.38     79.64 o 
   0   5  12        5.05       10.84     78.59 o 
   1   5  12     1597.79     1676.14     93.16 o 
   2   5  12      275.54      263.80    116.99 o 
   3   5  12      789.88      969.98    126.16 o 
 -12   6  12       70.80       80.86    125.59 o 
 -11   6  12       34.57       64.85     89.90 o 
 -10   6  12       88.98      158.08     63.67 o 
  -9   6  12      158.33      113.83     62.89 o 
  -8   6  12      487.23      563.61     63.41 o 
  -7   6  12     1799.37     2327.38    223.94 o 
  -6   6  12     1912.71     1563.69     61.34 o 
  -5   6  12     4000.70     4041.50     58.35 o 
  -4   6  12      471.26      611.61     73.06 o 
  -3   6  12     4070.95     3766.16     90.93 o 
  -2   6  12     5943.49     5425.75    101.35 o 
  -1   6  12       13.49       14.97     66.90 o 
   0   6  12     3258.04     3031.41     89.08 o 
   1   6  12      883.85      848.29     88.60 o 
   2   6  12       15.32      -49.32    107.81 o 
   3   6  12      545.56      631.85    109.97 o 
 -11   7  12      244.84      231.85     74.92 o 
 -10   7  12      697.10      671.78     67.35 o 
  -9   7  12      422.94      423.80     64.03 o 
  -8   7  12      257.22      226.01     61.18 o 
  -7   7  12      823.43      850.61    112.40 o 
  -6   7  12     2485.83     2158.86    147.67 o 
  -5   7  12        9.32      168.92     52.05 o 
  -4   7  12      485.68      404.70     58.22 o 
  -3   7  12     2222.33     2149.71     66.70 o 
  -2   7  12     1705.15     1870.24    230.54 o 
  -1   7  12     1140.07     1111.80     67.46 o 
   0   7  12       76.33      216.29     81.21 o 
   1   7  12     1972.07     1985.37    118.71 o 
   2   7  12        7.76      -17.78    116.99 o 
   3   7  12      108.14      171.32    106.17 o 
 -11   8  12       68.91       71.25     96.34 o 
 -10   8  12      277.90      375.44     66.17 o 
  -9   8  12        3.21       33.70     60.00 o 
  -8   8  12     1153.81     1152.20     63.16 o 
  -7   8  12     4359.60     4156.10     98.11 o 
  -6   8  12      665.80      648.27     73.69 o 
  -5   8  12    10634.37    10103.43    101.37 o 
  -4   8  12     1792.02     1568.76    104.82 o 
  -3   8  12     3637.10     3463.05     73.00 o 
  -2   8  12    11934.76    11363.62    112.65 o 
  -1   8  12       16.85       72.27     62.31 o 
   0   8  12     5575.86     5493.79    182.65 o 
   1   8  12     2410.05     2322.00    126.74 o 
   2   8  12      270.07      315.98    122.72 o 
   3   8  12     1359.17     1308.09    140.50 o 
 -11   9  12        9.28       16.90     95.81 o 
 -10   9  12       65.38       86.13     96.10 o 
  -9   9  12      122.23      140.05     62.68 o 
  -8   9  12       73.45       95.33     83.13 o 
  -7   9  12      842.42      896.18     94.14 o 
  -6   9  12      654.83      700.14     69.39 o 
  -5   9  12     1944.78     1958.67    116.72 o 
  -4   9  12       83.99      -55.36     65.16 o 
  -3   9  12     1959.91     1839.91     70.97 o 
  -2   9  12      685.43      856.76    151.25 o 
  -1   9  12     2249.88     2153.64     70.02 o 
   0   9  12      240.83      289.03    109.53 o 
   1   9  12     1331.55     1417.63    115.27 o 
   2   9  12      128.97      128.00     92.47 o 
   3   9  12       71.81       67.67    136.49 o 
 -11  10  12        3.54      -51.62    104.05 o 
 -10  10  12      346.63      338.00     98.53 o 
  -9  10  12      959.93      957.30     91.44 o 
  -8  10  12     1231.24     1300.87     91.85 o 
  -7  10  12     1855.52     1802.48     85.79 o 
  -6  10  12        4.67       20.65    141.65 o 
  -5  10  12     3985.15     4004.40    159.59 o 
  -4  10  12     1285.00     1074.82     69.60 o 
  -3  10  12      984.71     1120.30     70.78 o 
  -2  10  12     6003.65     5482.54     81.97 o 
  -1  10  12       12.60       49.64     74.53 o 
   0  10  12     3261.18     3202.85    125.02 o 
   1  10  12     1069.19      929.60    108.39 o 
   2  10  12      371.76      368.25     96.87 o 
 -11  11  12      130.36      173.53    101.00 o 
 -10  11  12      573.31      686.56     93.54 o 
  -9  11  12       49.02       90.21     89.65 o 
  -8  11  12      519.86      587.26     92.43 o 
  -7  11  12      597.25      509.38     90.01 o 
  -6  11  12      789.25      728.31    128.46 o 
  -5  11  12     1109.81     1066.28     60.65 o 
  -4  11  12     1170.56      982.36     68.77 o 
  -3  11  12      182.23       66.96     68.49 o 
  -2  11  12      424.67      451.92     85.41 o 
  -1  11  12      227.59      173.31     64.13 o 
   0  11  12      513.87      439.28    104.37 o 
   1  11  12      130.65      209.32    102.08 o 
   2  11  12      111.20      158.71     96.53 o 
 -11  12  12       54.61       78.57    162.87 o 
 -10  12  12      129.71      167.31     97.10 o 
  -9  12  12     1669.09     1650.43    179.21 o 
  -8  12  12       42.60       70.56     89.20 o 
  -7  12  12     1277.47     1222.69     94.22 o 
  -6  12  12     1465.64     1316.12    129.61 o 
  -5  12  12     1417.05     1575.68    101.76 o 
  -4  12  12     1278.42     1293.46    150.82 o 
  -3  12  12       14.30       62.52    167.17 o 
  -2  12  12      915.72      889.43     88.13 o 
  -1  12  12       32.47       -8.69     87.30 o 
   0  12  12      153.15      129.61    100.93 o 
   1  12  12       17.94       38.04     81.45 o 
   2  12  12      150.02      134.27     90.53 o 
 -11  13  12      159.77      103.23    166.88 o 
 -10  13  12      600.44      682.78    108.21 o 
  -9  13  12       18.46       39.14     89.80 o 
  -8  13  12      954.27      990.90     96.20 o 
  -7  13  12      363.78      384.08     90.10 o 
  -6  13  12       12.20       28.67    128.46 o 
  -5  13  12     1375.78     1427.55     97.72 o 
  -4  13  12        1.85       19.92    132.19 o 
  -3  13  12        5.15      -25.49    148.82 o 
  -2  13  12        0.19      -17.86     85.45 o 
  -1  13  12      142.80       61.36    122.72 o 
   0  13  12      259.35       44.01    254.34 o 
   1  13  12      142.48       99.58     86.81 o 
   2  13  12       19.13       33.26    137.63 o 
 -10  14  12        0.59       14.50    110.89 o 
  -9  14  12     1056.65     1090.57     99.50 o 
  -8  14  12        1.22       13.91     95.60 o 
  -7  14  12        7.20      -99.21    143.37 o 
  -6  14  12     1065.26     1284.01    126.74 o 
  -5  14  12      159.90      357.92    229.10 o 
  -4  14  12        8.83       38.91     93.71 o 
  -3  14  12     1204.06     1250.95    265.81 o 
  -2  14  12       71.37       31.35     87.90 o 
  -1  14  12       14.58      -15.04     86.93 o 
   0  14  12       79.53      -49.81    129.03 o 
   1  14  12      475.77      347.61     82.70 o 
   2  14  12       54.06       33.26    138.21 o 
 -10  15  12      114.87       20.69    101.07 o 
  -9  15  12       35.66       63.04     93.64 o 
  -8  15  12      356.55      392.29     93.82 o 
  -7  15  12        8.78       12.04    123.87 o 
  -6  15  12      901.33      925.59    139.35 o 
  -5  15  12       29.69      230.39     99.13 o 
  -4  15  12     1041.34      884.40     99.05 o 
  -3  15  12      579.25      311.26    105.81 o 
  -2  15  12      419.26      452.98    125.30 o 
  -1  15  12     1374.03      922.72    146.81 o 
   0  15  12       10.04      -87.94     87.94 o 
   1  15  12      829.37      791.67    259.78 o 
 -10  16  12      130.13       96.02    110.77 o 
  -9  16  12      164.85      185.19     90.21 o 
  -8  16  12       95.95      109.08     96.59 o 
  -7  16  12      607.71      799.42    159.43 o 
  -6  16  12      209.99      393.98    150.25 o 
  -5  16  12      777.84     1080.43    108.81 o 
  -4  16  12      656.64      751.20     95.04 o 
  -3  16  12      995.59     1034.23    112.11 o 
  -2  16  12      510.97      700.26    229.96 o 
  -1  16  12      227.19      294.19    173.19 o 
   0  16  12      554.50      541.55     96.99 o 
   1  16  12      580.16      457.06    170.90 o 
  -9  17  12      182.76      149.08    107.89 o 
  -8  17  12       28.17      -28.12     81.87 o 
  -7  17  12      401.57      541.36    135.34 o 
  -6  17  12      753.42      778.20    133.62 o 
  -5  17  12       34.06      236.12    133.05 o 
  -4  17  12     1153.82     1173.51    103.45 o 
  -3  17  12     1015.92      786.68    198.14 o 
  -2  17  12      583.29      742.94    223.65 o 
  -1  17  12     1217.51     1321.86    188.10 o 
   0  17  12      143.29       58.52     94.14 o 
  -9  18  12       52.46      143.37    139.93 o 
  -8  18  12       20.92      -15.78     97.43 o 
  -7  18  12     1121.42     1076.41    153.69 o 
  -6  18  12        2.12      -46.45    145.09 o 
  -5  18  12      383.61      527.43    104.58 o 
  -4  18  12     1047.44     1264.62    109.39 o 
  -3  18  12      230.77      185.71    166.02 o 
  -2  18  12      618.06      645.09    166.31 o 
  -1  18  12       69.68      628.53    196.70 o 
   0  18  12      291.74      121.00    163.44 o 
  -9  19  12      106.21       35.56    123.87 o 
  -8  19  12       30.94     -117.56    178.92 o 
  -7  19  12      152.38      246.02    168.60 o 
  -6  19  12      453.59      431.83    160.00 o 
  -5  19  12      120.66      244.63    134.48 o 
  -4  19  12      451.79      840.93    114.60 o 
  -3  19  12      282.98      227.44    123.87 o 
  -2  19  12      169.24     -174.91    174.91 o 
  -1  19  12      287.69      721.43    204.73 o 
   0  19  12      144.24      105.52    176.63 o 
  -7  20  12      697.21      889.46    181.22 o 
  -6  20  12      123.24      149.10    164.01 o 
  -5  20  12       57.11      216.84    247.74 o 
  -4  20  12      531.64      642.86    117.28 o 
  -3  20  12        3.10      -44.82     99.51 o 
  -2  20  12      137.30      -77.99    165.16 o 
  -1  20  12        8.06      437.56    213.33 o 
  -6  21  12       35.01      -61.94    166.31 o 
  -5  21  12       41.14       63.08    132.47 o 
  -4  21  12        6.31      145.84    105.33 o 
  -3  21  12       61.82      158.81    153.12 o 
  -2  21  12        0.63     -214.48    214.48 o 
  -6  22  12      164.73      249.46    178.35 o 
  -5  22  12        2.19       15.48    138.78 o 
  -4  22  12       73.92      204.47    108.09 o 
  -3  22  12        0.58      127.26    119.83 o 
  -2  22  12       13.35     -236.84    236.84 o 
  -5  23  12        9.50       20.65    153.12 o 
  -4  23  12      347.78      573.16    160.86 o 
  -3  23  12        8.66      167.45    209.32 o 
 -12   1  13       17.87       33.19    103.75 o 
 -11   1  13      336.85      429.74     91.73 o 
 -10   1  13      938.34     1111.65     56.53 o 
  -9   1  13      285.56      267.32     51.85 o 
  -8   1  13     4082.82     4149.81     67.26 o 
  -7   1  13     2302.01     2470.87     90.07 o 
  -6   1  13    14099.67    13021.98    251.47 o 
  -5   1  13     5751.85     5901.29    146.24 o 
  -4   1  13        4.59       -4.74     43.82 o 
  -3   1  13    16109.20    15497.20    114.70 o 
  -2   1  13     3106.04     3066.02    102.94 o 
  -1   1  13      639.76      608.66     82.31 o 
   0   1  13     7807.43     7549.73    110.89 o 
   1   1  13        2.99      -27.89     85.19 o 
   2   1  13      620.53      573.28    106.67 o 
   3   1  13     1303.62     1387.81    165.73 o 
 -12   2  13        0.27       10.22    108.86 o 
 -11   2  13      622.02      604.52     90.38 o 
 -10   2  13      786.68      804.33     68.92 o 
  -9   2  13      479.15      389.80     55.12 o 
  -8   2  13      320.08      280.59     57.56 o 
  -7   2  13      600.68      650.12     88.76 o 
  -6   2  13      223.40      381.39     86.14 o 
  -5   2  13      276.84      384.41     91.55 o 
  -4   2  13      197.80      139.77     47.07 o 
  -3   2  13       40.31      269.43     63.83 o 
  -2   2  13       35.66       29.79     83.30 o 
  -1   2  13      502.15      432.16     77.60 o 
   0   2  13      420.40      527.81     88.71 o 
   1   2  13       58.95      138.30     88.71 o 
   2   2  13      524.87      518.41     86.98 o 
   3   2  13      722.71      729.46    147.38 o 
 -12   3  13       43.46      -13.19    100.45 o 
 -11   3  13       25.49       36.80     85.08 o 
 -10   3  13      571.36      599.22     70.53 o 
  -9   3  13       31.33       20.16     54.06 o 
  -8   3  13     2000.85     1953.75     60.92 o 
  -7   3  13      388.57      401.85     87.45 o 
  -6   3  13     3333.40     3281.45     92.77 o 
  -5   3  13     1405.62     1281.89     40.44 o 
  -4   3  13      985.74      972.34     35.07 o 
  -3   3  13     8745.70     8484.61     83.30 o 
  -2   3  13       99.19      144.97     80.83 o 
  -1   3  13      166.77      159.74     77.56 o 
   0   3  13     1801.17     1875.56     93.50 o 
   1   3  13      179.86      224.89     86.57 o 
   2   3  13       67.52      251.51    100.32 o 
   3   3  13      174.07      201.86    132.47 o 
 -12   4  13       16.91        4.87    102.63 o 
 -11   4  13     1326.46     1240.54     95.76 o 
 -10   4  13     1165.92     1193.48     72.85 o 
  -9   4  13      650.61      546.47     54.06 o 
  -8   4  13     1758.33     1511.67     58.54 o 
  -7   4  13      749.34      720.63     94.34 o 
  -6   4  13     1163.54      874.01     66.75 o 
  -5   4  13       80.62       70.30     46.98 o 
  -4   4  13       77.28      117.01     53.40 o 
  -3   4  13      158.19      259.33     78.37 o 
  -2   4  13      426.60      534.21     68.88 o 
  -1   4  13      349.41      295.63     76.96 o 
   0   4  13     2186.33     2319.03     89.80 o 
   1   4  13       80.98       60.49     80.86 o 
   2   4  13     1224.28     1085.01    129.61 o 
   3   4  13     1374.68     1288.60    139.35 o 
 -12   5  13       75.13       38.43     99.74 o 
 -11   5  13       73.27      117.86     72.12 o 
 -10   5  13      130.78       38.80     67.68 o 
  -9   5  13      161.29       41.64     66.66 o 
  -8   5  13      236.54      247.71     89.46 o 
  -7   5  13      106.67      -28.10    125.02 o 
  -6   5  13      338.41      291.67     65.55 o 
  -5   5  13      811.75      897.33     52.29 o 
  -4   5  13      186.30      216.79     54.47 o 
  -3   5  13       25.27       -5.98     81.90 o 
  -2   5  13     1625.37     1483.12     70.88 o 
  -1   5  13      125.04       78.58     76.75 o 
   0   5  13      372.57      400.73     79.62 o 
   1   5  13      536.73      508.93     85.76 o 
   2   5  13      255.60      314.84    118.14 o 
 -12   6  13       62.96       28.67    139.93 o 
 -11   6  13      472.32      467.12     72.92 o 
 -10   6  13      387.48      443.57     64.07 o 
  -9   6  13      527.83      476.11     61.97 o 
  -8   6  13      668.87      678.42     84.29 o 
  -7   6  13       18.41      -60.43     60.43 o 
  -6   6  13     2115.23     2066.70     73.98 o 
  -5   6  13      457.84      536.59     55.46 o 
  -4   6  13     1176.44     1156.90     61.14 o 
  -3   6  13       41.34       90.53     79.60 o 
  -2   6  13      800.96      840.01     70.09 o 
  -1   6  13       24.58       15.26     81.31 o 
   0   6  13      973.59     1002.46     89.63 o 
   1   6  13      599.64      512.68     86.58 o 
   2   6  13      384.21      477.70    130.75 o 
 -11   7  13      422.04      580.87     68.54 o 
 -10   7  13      120.64      180.53     64.92 o 
  -9   7  13      505.12      445.65     60.92 o 
  -8   7  13     2427.81     2720.51    112.69 o 
  -7   7  13      359.33      372.76    138.78 o 
  -6   7  13     3941.45     3800.66     78.28 o 
  -5   7  13     9428.04     9391.26    131.78 o 
  -4   7  13      468.54      457.36     61.08 o 
  -3   7  13     8348.83     8163.63    162.01 o 
  -2   7  13     2700.35     2533.96     73.67 o 
  -1   7  13      625.01      644.79     78.57 o 
   0   7  13     3641.61     3441.36     97.54 o 
   1   7  13      678.22      720.28    110.11 o 
   2   7  13      931.92      941.07    138.21 o 
 -11   8  13        3.17       35.55    104.37 o 
 -10   8  13        2.33       12.10     63.42 o 
  -9   8  13      251.22      331.64     62.47 o 
  -8   8  13      125.50      251.39     87.76 o 
  -7   8  13      210.93      242.01    133.62 o 
  -6   8  13      432.65      410.51    146.81 o 
  -5   8  13     1401.55     1278.08     64.19 o 
  -4   8  13      599.80      528.22    102.47 o 
  -3   8  13       26.51      231.06     70.97 o 
  -2   8  13     1359.92     1268.01     70.37 o 
  -1   8  13      280.00      374.37     65.59 o 
   0   8  13      222.14      276.55     80.91 o 
   1   8  13      858.56      823.51    112.97 o 
   2   8  13       22.05       -5.73    132.47 o 
 -11   9  13      276.70      469.52     97.66 o 
 -10   9  13      587.32      746.83    101.07 o 
  -9   9  13       78.34      131.48     87.85 o 
  -8   9  13     2846.34     3141.10    250.32 o 
  -7   9  13      469.43      518.99    141.07 o 
  -6   9  13     3060.35     2933.55     88.60 o 
  -5   9  13     4400.76     4063.29     72.14 o 
  -4   9  13       15.99      114.92     84.13 o 
  -3   9  13     7682.67     7145.97    171.78 o 
  -2   9  13     1919.27     1847.37     73.21 o 
  -1   9  13      407.42      528.67     86.63 o 
   0   9  13     3172.95     3104.79    132.47 o 
   1   9  13       76.43       71.68    114.12 o 
   2   9  13      691.37      705.53    107.84 o 
 -11  10  13      287.79      390.96    100.00 o 
 -10  10  13      184.61      218.01     88.26 o 
  -9  10  13       59.64       28.56     90.97 o 
  -8  10  13      659.42      669.98     87.67 o 
  -7  10  13      512.07      547.09    119.86 o 
  -6  10  13      262.91      348.10    121.58 o 
  -5  10  13      638.79      576.94     60.57 o 
  -4  10  13     2564.53     2376.65    120.21 o 
  -3  10  13      133.97      229.81     65.35 o 
  -2  10  13     1705.33     1635.68    103.44 o 
  -1  10  13      566.60      608.53    137.92 o 
   0  10  13       90.35      133.62    112.97 o 
   1  10  13      171.39      198.42    115.27 o 
   2  10  13      454.67      456.67     99.54 o 
 -11  11  13       26.48       45.70    100.27 o 
 -10  11  13      741.69      765.76     95.69 o 
  -9  11  13       40.04      -10.02     89.52 o 
  -8  11  13      458.37      480.39     91.20 o 
  -7  11  13     1815.62     1998.56    147.96 o 
  -6  11  13      263.07      435.84    138.78 o 
  -5  11  13     1781.64     1615.53     67.17 o 
  -4  11  13      522.38      346.83     93.84 o 
  -3  11  13     1822.70     1811.48     71.97 o 
  -2  11  13      294.58      328.08     85.69 o 
  -1  11  13      101.15      103.23     75.02 o 
   0  11  13      739.37      778.78    112.40 o 
   1  11  13      149.96      150.82    114.69 o 
   2  11  13      171.21      216.54    155.12 o 
 -11  12  13      360.91      400.65    101.26 o 
 -10  12  13      251.72      316.06     98.63 o 
  -9  12  13        0.13      -60.18     87.19 o 
  -8  12  13     1211.08     1266.11    164.30 o 
  -7  12  13       94.60      137.06    141.65 o 
  -6  12  13        0.22       48.17    122.72 o 
  -5  12  13      189.38      271.11     87.08 o 
  -4  12  13      108.27      -60.55     90.58 o 
  -3  12  13      122.12      152.24     92.95 o 
  -2  12  13        7.97       87.77     88.70 o 
  -1  12  13      179.72      127.48     69.31 o 
   0  12  13      460.40      442.72    112.40 o 
   1  12  13       39.78       13.29     88.66 o 
 -11  13  13        7.56      -33.83    142.22 o 
 -10  13  13      230.70      190.03     95.97 o 
  -9  13  13      198.64      201.21     86.06 o 
  -8  13  13      102.58      176.83     90.05 o 
  -7  13  13     1423.38     1448.59    150.25 o 
  -6  13  13        1.71        9.18    118.14 o 
  -5  13  13       18.15      101.85     89.74 o 
  -4  13  13       30.08      -96.27     96.27 o 
  -3  13  13       14.52       97.21    135.63 o 
  -2  13  13      447.58      409.37     92.70 o 
  -1  13  13       39.30      -96.63     96.63 o 
   0  13  13       11.80      -66.45     89.27 o 
   1  13  13      569.88      583.27     94.43 o 
 -10  14  13       24.55       28.01    102.42 o 
  -9  14  13      156.64      158.34     89.69 o 
  -8  14  13      160.87      119.65     89.55 o 
  -7  14  13      209.30      275.84    151.40 o 
  -6  14  13      243.83      273.55    120.43 o 
  -5  14  13      180.05      205.02     99.20 o 
  -4  14  13      815.03      682.60    101.40 o 
  -3  14  13       28.54      246.26    332.33 o 
  -2  14  13      874.68      767.93     93.11 o 
  -1  14  13      110.27       -0.40     83.91 o 
   0  14  13      444.52      253.66    214.48 o 
   1  14  13      568.59      696.40     99.60 o 
 -10  15  13        1.46        5.09    110.03 o 
  -9  15  13      123.51      213.64     95.44 o 
  -8  15  13      404.22      448.75     90.16 o 
  -7  15  13       14.18       29.82    145.66 o 
  -6  15  13      243.27      446.74    139.93 o 
  -5  15  13     1053.47     1162.73    101.23 o 
  -4  15  13       83.37      -82.55    102.87 o 
  -3  15  13      142.05      323.11    155.98 o 
  -2  15  13     1623.75     1622.50     92.82 o 
  -1  15  13      198.41      147.13     92.99 o 
   0  15  13      136.98       75.35     94.43 o 
   1  15  13      635.22      418.06    227.67 o 
 -10  16  13       22.77       -5.83    104.78 o 
  -9  16  13      325.95      285.94     89.32 o 
  -8  16  13       10.09       65.38    160.00 o 
  -7  16  13      753.10      736.91    135.91 o 
  -6  16  13      329.23      508.67    153.69 o 
  -5  16  13      644.00      864.31     94.90 o 
  -4  16  13     1348.99     1260.91    111.75 o 
  -3  16  13        6.00     -102.20    102.20 o 
  -2  16  13     1755.34     1775.01     96.36 o 
  -1  16  13      531.61      403.09     95.37 o 
   0  16  13      346.93      216.67     97.67 o 
  -9  17  13        0.88       51.24    102.44 o 
  -8  17  13      726.19      832.68    151.40 o 
  -7  17  13       85.11      224.23    160.00 o 
  -6  17  13       43.89       75.13    123.30 o 
  -5  17  13     1695.46     2132.49    117.56 o 
  -4  17  13        2.55       84.25     95.68 o 
  -3  17  13      348.00      218.20    104.09 o 
  -2  17  13     1227.38     1422.79    151.97 o 
  -1  17  13      233.30      300.27    117.85 o 
   0  17  13      117.50      133.41    103.29 o 
  -9  18  13      172.14      142.79    144.52 o 
  -8  18  13       33.05      102.08    151.97 o 
  -7  18  13      687.32      871.68    160.00 o 
  -6  18  13      118.45        0.57    155.41 o 
  -5  18  13      296.03      453.92    103.59 o 
  -4  18  13      821.51      696.32    105.53 o 
  -3  18  13       80.27     -129.89    129.89 o 
  -2  18  13      722.25      784.51    146.24 o 
  -1  18  13      445.27      556.07    140.50 o 
   0  18  13       22.64       29.82    221.36 o 
  -9  19  13       60.01       29.82    134.19 o 
  -8  19  13      415.32      469.68    180.64 o 
  -7  19  13      121.56      171.47    131.90 o 
  -6  19  13        4.76       29.82    149.68 o 
  -5  19  13      553.51      779.69    148.82 o 
  -4  19  13        0.77       34.57    108.42 o 
  -3  19  13       31.18     -108.16    108.16 o 
  -2  19  13      287.61      716.84    167.45 o 
  -1  19  13      187.06      207.83    116.70 o 
  -7  20  13       35.77       22.37    152.54 o 
  -6  20  13      121.04      180.07    134.19 o 
  -5  20  13       43.65      270.04    231.97 o 
  -4  20  13       83.49      182.25    115.94 o 
  -3  20  13       13.16     -109.48    109.48 o 
  -2  20  13        3.62     -211.61    211.61 o 
  -6  21  13       33.79       38.42    137.06 o 
  -5  21  13      134.37      426.43    273.83 o 
  -4  21  13        6.97      177.63    103.47 o 
  -3  21  13        1.07     -124.44    124.44 o 
  -2  21  13        0.20     -235.12    235.12 o 
  -5  22  13       10.42      179.53    311.40 o 
  -4  22  13       92.36      219.86    109.45 o 
  -3  22  13        8.87      -77.99    192.69 o 
 -12   0  14      233.09      162.87    149.10 o 
 -11   0  14      691.76      837.85    139.35 o 
 -10   0  14      491.90      657.45     81.35 o 
  -9   0  14     5056.05     5348.42     96.23 o 
  -8   0  14     4965.85     5203.13    137.06 o 
  -7   0  14      116.86      126.16    129.61 o 
  -6   0  14    16225.60    15568.09    188.67 o 
  -5   0  14     4685.29     4851.01    153.69 o 
  -4   0  14     2287.15     1910.99     87.77 o 
  -3   0  14    11815.05    10956.79    160.00 o 
  -2   0  14      439.77      606.16    119.28 o 
  -1   0  14     4668.77     4679.55    143.94 o 
   0   0  14     2853.67     2797.41    126.74 o 
   1   0  14      168.98      193.26    115.27 o 
   2   0  14     1563.15     1526.01    136.49 o 
 -12   1  14       38.43       34.71     96.09 o 
 -11   1  14      126.58      172.85     85.01 o 
 -10   1  14       17.29       39.79     55.32 o 
  -9   1  14       75.92      117.26     53.11 o 
  -8   1  14      437.86      501.23     90.61 o 
  -7   1  14       29.05       61.07     93.87 o 
  -6   1  14        2.01      365.51     91.73 o 
  -5   1  14        3.77      137.52     94.40 o 
  -4   1  14      272.99      340.77     84.51 o 
  -3   1  14       51.13      166.00     77.65 o 
  -2   1  14        7.16        8.49     76.55 o 
  -1   1  14       95.74      263.27     85.76 o 
   0   1  14      467.69      580.50     84.74 o 
   1   1  14       32.09       27.63     91.58 o 
   2   1  14      272.33      412.33    108.19 o 
 -12   2  14      145.55       63.57     90.17 o 
 -11   2  14      357.38      517.29     88.08 o 
 -10   2  14      477.07      572.16     56.13 o 
  -9   2  14     1919.52     1911.48     60.60 o 
  -8   2  14     2613.54     2655.58     78.41 o 
  -7   2  14       89.76       88.95     87.95 o 
  -6   2  14     9693.46     9434.12    382.51 o 
  -5   2  14     2059.55     1819.00     95.04 o 
  -4   2  14     1582.49     1434.38    126.14 o 
  -3   2  14     6680.12     6556.83    263.22 o 
  -2   2  14       67.86       46.93     77.07 o 
  -1   2  14     3241.18     3226.92     93.65 o 
   0   2  14      818.71      829.24     90.22 o 
   1   2  14      167.60      210.29    113.55 o 
   2   2  14      613.23      768.77    101.61 o 
 -12   3  14      161.08      104.08     97.88 o 
 -11   3  14      827.83      769.07     69.36 o 
 -10   3  14        6.87      -13.72     55.86 o 
  -9   3  14      402.02      234.79     55.18 o 
  -8   3  14      740.10      723.48     72.23 o 
  -7   3  14      197.26      229.24     88.52 o 
  -6   3  14       38.70      170.90    125.02 o 
  -5   3  14       97.72       70.12     44.28 o 
  -4   3  14       68.63       90.72     56.69 o 
  -3   3  14      968.32     1116.64     71.56 o 
  -2   3  14       78.30       60.28     73.34 o 
  -1   3  14      840.91      878.21     82.89 o 
   0   3  14     2496.51     2471.61     98.92 o 
   1   3  14      246.31      231.57     93.05 o 
   2   3  14     1544.92     1591.16    105.81 o 
 -12   4  14        6.52       15.94     95.31 o 
 -11   4  14        0.07       -3.05     68.00 o 
 -10   4  14      223.08      206.66     68.74 o 
  -9   4  14       79.55       57.45     54.19 o 
  -8   4  14       28.85       31.46     68.45 o 
  -7   4  14      544.43      517.85    143.94 o 
  -6   4  14     1075.87      917.58     75.85 o 
  -5   4  14       26.52       10.96     50.78 o 
  -4   4  14      147.43      167.54     59.03 o 
  -3   4  14        5.47       88.50     67.29 o 
  -2   4  14       47.65       -0.71     74.22 o 
  -1   4  14      337.32      398.25     85.45 o 
   0   4  14        3.32      157.47     81.71 o 
   1   4  14      182.44      244.87     81.54 o 
   2   4  14       14.03       16.63    132.47 o 
 -12   5  14      179.68       46.75     93.91 o 
 -11   5  14      674.20      676.19     72.17 o 
 -10   5  14       92.68        3.98     65.64 o 
  -9   5  14      282.19      164.49     65.08 o 
  -8   5  14       35.68      -41.20     80.97 o 
  -7   5  14      684.87      624.39     69.73 o 
  -6   5  14       37.15       94.91     72.17 o 
  -5   5  14       41.39       46.00     56.61 o 
  -4   5  14      373.67      382.76     61.87 o 
  -3   5  14     2541.19     2640.25     72.79 o 
  -2   5  14      604.92      606.71     80.80 o 
  -1   5  14     1032.97      902.46     81.31 o 
   0   5  14     4214.04     4170.63    205.30 o 
   1   5  14       60.17       44.71     88.95 o 
   2   5  14     1359.87     1262.22    149.10 o 
 -12   6  14       64.68       40.52     99.55 o 
 -11   6  14      388.34      478.50     72.76 o 
 -10   6  14       11.57      -31.93     65.02 o 
  -9   6  14     1223.36     1318.58     95.29 o 
  -8   6  14      955.68     1035.26    115.27 o 
  -7   6  14      794.15      633.90     63.76 o 
  -6   6  14     1195.50     1259.95     71.89 o 
  -5   6  14     2454.88     2370.04     97.02 o 
  -4   6  14      542.84      549.92     64.44 o 
  -3   6  14     7467.91     7069.48    107.77 o 
  -2   6  14       39.96       67.56     67.66 o 
  -1   6  14     1450.96     1439.61     89.79 o 
   0   6  14      786.32      718.13     82.66 o 
   1   6  14       35.71       64.11     94.40 o 
   2   6  14      133.54      131.33    144.52 o 
 -11   7  14      127.06      119.12     71.93 o 
 -10   7  14      215.56      133.78     66.20 o 
  -9   7  14      329.93      315.09     92.85 o 
  -8   7  14      143.62      105.71     85.60 o 
  -7   7  14     1488.73     1218.01     62.04 o 
  -6   7  14      257.07      199.07     69.73 o 
  -5   7  14      909.59      822.56     72.27 o 
  -4   7  14      565.20      591.12     65.80 o 
  -3   7  14     2069.17     1996.48    109.71 o 
  -2   7  14      651.72      597.14     63.84 o 
  -1   7  14       10.84       58.10     80.04 o 
   0   7  14     2123.20     1860.55     94.04 o 
   1   7  14       15.90      -44.16    124.44 o 
   2   7  14      221.26      313.12    145.66 o 
 -11   8  14      776.01     1087.15     97.45 o 
 -10   8  14      161.06      250.68     63.68 o 
  -9   8  14     2462.45     2575.95    249.17 o 
  -8   8  14     2528.50     2849.60    155.12 o 
  -7   8  14      165.57       48.75    138.78 o 
  -6   8  14     6665.28     6311.16    201.00 o 
  -5   8  14     2524.97     2655.47     81.44 o 
  -4   8  14     1989.48     2002.86     67.55 o 
  -3   8  14     4271.90     3742.80    137.26 o 
  -2   8  14      347.78      326.95     65.25 o 
  -1   8  14     1763.93     1703.35     91.62 o 
   0   8  14     1538.42     1519.46     97.32 o 
   1   8  14       40.97      -81.43    118.71 o 
 -11   9  14       16.26       74.77    101.50 o 
 -10   9  14      414.89      533.85    112.11 o 
  -9   9  14       34.12      179.78     90.92 o 
  -8   9  14      555.50      672.09     86.78 o 
  -7   9  14     1253.70      937.63    148.53 o 
  -6   9  14       94.47      117.75     65.35 o 
  -5   9  14      119.13       60.52     63.75 o 
  -4   9  14     2628.63     2300.61     68.49 o 
  -3   9  14      126.52      160.96     64.49 o 
  -2   9  14      488.65      417.43     57.87 o 
  -1   9  14      751.51      734.39     87.66 o 
   0   9  14      350.02      476.56    119.86 o 
   1   9  14       72.25       94.05    116.99 o 
 -11  10  14      535.24      573.71    100.51 o 
 -10  10  14      612.47      702.35     90.56 o 
  -9  10  14      825.19      845.37    144.23 o 
  -8  10  14     2031.10     2447.59    150.82 o 
  -7  10  14       38.32      203.58    122.72 o 
  -6  10  14     2669.25     2379.92    145.09 o 
  -5  10  14     1537.73     1330.35     66.01 o 
  -4  10  14      298.74      359.34     63.95 o 
  -3  10  14     2802.33     2630.02     82.17 o 
  -2  10  14       19.17       -0.04     57.27 o 
  -1  10  14     1339.67     1315.04     81.10 o 
   0  10  14      282.45      361.29    115.27 o 
   1  10  14      208.54      161.15    122.72 o 
 -11  11  14      210.31      330.58    113.55 o 
 -10  11  14      176.50      269.16    101.04 o 
  -9  11  14       74.26       89.34     90.61 o 
  -8  11  14      199.39      326.88    141.07 o 
  -7  11  14      742.23      851.61    145.09 o 
  -6  11  14      100.53     -142.22    142.22 o 
  -5  11  14      248.37      212.34     60.28 o 
  -4  11  14      747.66      791.10     67.42 o 
  -3  11  14        9.43       73.50     66.12 o 
  -2  11  14        1.37      -60.35     60.35 o 
  -1  11  14     1264.30     1039.13    111.25 o 
   0  11  14       90.04      123.87    116.42 o 
   1  11  14       95.69       98.64    127.88 o 
 -11  12  14       88.62       38.58    108.06 o 
 -10  12  14      499.30      443.67    100.51 o 
  -9  12  14      130.56      118.14     87.37 o 
  -8  12  14      266.91      345.23    129.61 o 
  -7  12  14      184.14      243.73    134.77 o 
  -6  12  14      523.55      624.51    142.22 o 
  -5  12  14      161.79       93.27     62.45 o 
  -4  12  14       88.56       29.02     69.80 o 
  -3  12  14      336.72      390.77     93.73 o 
  -2  12  14      134.17      161.48    118.42 o 
  -1  12  14      219.24       -7.31    205.02 o 
   0  12  14       28.46       82.58    121.58 o 
   1  12  14      308.20      325.84     97.01 o 
 -11  13  14      137.68      192.69    162.87 o 
 -10  13  14        2.18       82.05     94.24 o 
  -9  13  14      105.37       84.92     82.83 o 
  -8  13  14       39.65      106.09    129.61 o 
  -7  13  14      133.02      127.31    129.03 o 
  -6  13  14        7.14      128.46    128.46 o 
  -5  13  14      293.73      243.57     96.29 o 
  -4  13  14        6.13      -97.70     97.70 o 
  -3  13  14      330.99      385.56     88.57 o 
  -2  13  14      474.11      483.59     95.80 o 
  -1  13  14      411.90      352.90    124.16 o 
   0  13  14      820.68      673.60    110.97 o 
   1  13  14       44.38       26.89     90.05 o 
 -11  14  14       12.30      211.61    178.35 o 
 -10  14  14      196.58      175.56     94.04 o 
  -9  14  14        5.00      -37.47     88.46 o 
  -8  14  14      158.60      321.15    145.66 o 
  -7  14  14      143.78      246.02    139.35 o 
  -6  14  14       78.50      138.78    128.46 o 
  -5  14  14      473.75      476.50    157.99 o 
  -4  14  14      112.87      -48.33    131.04 o 
  -3  14  14      272.03      462.71     96.30 o 
  -2  14  14      401.16      416.73     95.42 o 
  -1  14  14        1.79      -73.81     97.81 o 
   0  14  14      625.49      676.16    117.47 o 
 -10  15  14      142.23      106.06    105.99 o 
  -9  15  14      146.51      157.98     97.12 o 
  -8  15  14      130.92      297.06    161.15 o 
  -7  15  14      685.51      909.53    158.28 o 
  -6  15  14        4.52       96.34    139.93 o 
  -5  15  14     1453.15     1448.53    162.58 o 
  -4  15  14      592.11      379.22    144.80 o 
  -3  15  14      691.18      882.30    173.76 o 
  -2  15  14     1317.15     1178.98     92.99 o 
  -1  15  14        0.71       -0.17     93.99 o 
   0  15  14      858.18      707.45    152.83 o 
 -10  16  14        6.38       84.30    137.06 o 
  -9  16  14       28.27       99.04     90.35 o 
  -8  16  14      674.08     1092.47    141.65 o 
  -7  16  14       11.77      162.87    147.96 o 
  -6  16  14      514.04      848.74    153.69 o 
  -5  16  14      788.77     1093.55    110.15 o 
  -4  16  14      129.60       39.30    106.37 o 
  -3  16  14      652.69      943.18    201.86 o 
  -2  16  14      155.65      331.47    140.50 o 
  -1  16  14       48.36       24.45    102.06 o 
   0  16  14      486.76      545.95    101.07 o 
  -9  17  14       88.72       58.49    178.35 o 
  -8  17  14      295.17      412.33    170.32 o 
  -7  17  14     1060.45     1215.76    154.26 o 
  -6  17  14       16.65      111.83    126.16 o 
  -5  17  14     1097.19     1411.48    114.38 o 
  -4  17  14      640.70      431.20    106.24 o 
  -3  17  14      226.44       13.71    126.45 o 
  -2  17  14      820.81      923.87    148.53 o 
  -1  17  14       93.99       45.94     95.24 o 
  -8  18  14      818.12      891.75    138.21 o 
  -7  18  14        3.22      145.66    151.97 o 
  -6  18  14      324.21      436.99    155.98 o 
  -5  18  14      343.10      599.49    101.31 o 
  -4  18  14       81.01       36.77    111.45 o 
  -3  18  14      364.73      205.44    105.98 o 
  -2  18  14        0.16      205.88    151.97 o 
  -1  18  14      114.78       85.33    109.82 o 
  -7  19  14      412.99      538.49    177.20 o 
  -6  19  14        3.41      134.19    126.74 o 
  -5  19  14      160.35      468.53    118.22 o 
  -4  19  14      442.16      562.24    129.32 o 
  -3  19  14       17.83      -78.75    105.21 o 
  -2  19  14      124.29      305.09    174.91 o 
  -7  20  14       74.76      193.26    166.88 o 
  -6  20  14       45.64        3.44    153.12 o 
  -5  20  14      126.19      390.16    148.82 o 
  -4  20  14       49.32      -39.32    121.86 o 
  -3  20  14       30.63     -216.20    216.20 o 
  -2  20  14       33.18     -207.60    207.60 o 
  -6  21  14        2.15       65.95    172.62 o 
  -5  21  14       66.73      238.45    117.85 o 
  -4  21  14       52.75      -43.96    129.33 o 
  -3  21  14       27.37     -173.76    173.76 o 
 -12   1  15      402.44      399.83    103.75 o 
 -11   1  15     1558.24     1804.15     70.48 o 
 -10   1  15      235.05      202.23     57.81 o 
  -9   1  15     2704.00     2759.77     75.25 o 
  -8   1  15     2865.96     3114.89     96.94 o 
  -7   1  15     2239.32     2200.27    160.86 o 
  -6   1  15     5310.25     5356.73    118.14 o 
  -5   1  15     1101.57     1264.98     88.67 o 
  -4   1  15    10871.40     9899.22    196.96 o 
  -3   1  15      788.54      817.62     79.77 o 
  -2   1  15        2.82      -60.50     77.05 o 
  -1   1  15     3150.70     3093.20    101.14 o 
   0   1  15       47.39       36.08     83.71 o 
   1   1  15       56.66       50.57     88.85 o 
 -12   2  15      116.69       38.88    100.68 o 
 -11   2  15      169.31      192.15     70.01 o 
 -10   2  15       37.96      -36.49     59.56 o 
  -9   2  15       99.38      126.40     67.71 o 
  -8   2  15       48.25       47.18     90.48 o 
  -7   2  15       20.72      238.89    100.93 o 
  -6   2  15      179.62      340.67    101.00 o 
  -5   2  15        5.87        7.64     82.79 o 
  -4   2  15     1408.92     1592.60     76.90 o 
  -3   2  15      529.66      573.65     81.13 o 
  -2   2  15      326.73      267.13     82.53 o 
  -1   2  15     1655.79     1814.04     95.82 o 
   0   2  15      132.29      161.82     88.36 o 
   1   2  15      388.95      430.80    101.77 o 
 -12   3  15       50.19       34.30    102.65 o 
 -11   3  15      644.56      588.72     70.85 o 
 -10   3  15      219.00      161.80     56.83 o 
  -9   3  15      507.03      509.31     66.11 o 
  -8   3  15      401.40      438.68     90.07 o 
  -7   3  15      605.54      708.33     96.34 o 
  -6   3  15      306.74      392.28    106.95 o 
  -5   3  15     1014.11      925.34     86.31 o 
  -4   3  15     3303.01     3005.30    115.88 o 
  -3   3  15       49.00      130.79     76.66 o 
  -2   3  15      211.19      259.50     77.86 o 
  -1   3  15      599.09      734.26     85.38 o 
   0   3  15      143.00      157.72     83.52 o 
   1   3  15        2.66       35.80    101.99 o 
 -12   4  15      219.92      155.47     96.17 o 
 -11   4  15      185.94      169.24     70.93 o 
 -10   4  15      165.34      105.60     57.48 o 
  -9   4  15      137.62       73.05     64.96 o 
  -8   4  15       57.63      -32.11    118.71 o 
  -7   4  15        2.52      -24.24     68.60 o 
  -6   4  15      574.06      770.01     76.91 o 
  -5   4  15       23.82       47.86     80.63 o 
  -4   4  15      564.18      654.38     71.09 o 
  -3   4  15     3992.53     4519.91     80.92 o 
  -2   4  15       75.82       12.06     76.92 o 
  -1   4  15     4633.90     4631.05    104.88 o 
   0   4  15      536.19      551.76     85.83 o 
   1   4  15      944.02      936.01     92.20 o 
 -12   5  15       99.57       87.27     95.32 o 
 -11   5  15        5.29      -46.74     67.33 o 
 -10   5  15        0.35       -5.10     67.27 o 
  -9   5  15      601.71      567.37     85.48 o 
  -8   5  15       24.36        0.57    135.91 o 
  -7   5  15      133.17       36.28     67.23 o 
  -6   5  15     1543.82     1455.12     81.37 o 
  -5   5  15        5.43       45.93     80.79 o 
  -4   5  15       22.49       26.40     61.13 o 
  -3   5  15     1219.65     1261.22     69.94 o 
  -2   5  15       92.46       58.96     80.07 o 
  -1   5  15      157.21      252.94     83.52 o 
   0   5  15      550.81      509.19     84.75 o 
   1   5  15        4.53       44.81     97.85 o 
 -12   6  15      116.38       57.08     94.52 o 
 -11   6  15       19.17        7.96     66.49 o 
 -10   6  15      321.16      305.28     69.50 o 
  -9   6  15       14.12        1.15     86.67 o 
  -8   6  15       70.87       -2.29    137.63 o 
  -7   6  15      485.88      427.04     66.84 o 
  -6   6  15     1738.87     1743.01     76.54 o 
  -5   6  15      298.12      256.96     58.74 o 
  -4   6  15     1049.73     1125.50     64.91 o 
  -3   6  15     2379.25     2160.81     89.61 o 
  -2   6  15        9.26      -31.07     84.05 o 
  -1   6  15     1995.76     1963.55     92.77 o 
   0   6  15      801.15      627.09     90.70 o 
   1   6  15      353.36      364.16    142.79 o 
 -11   7  15      329.14      436.86     71.10 o 
 -10   7  15       44.49       -0.04     96.66 o 
  -9   7  15     2190.67     2431.68     99.74 o 
  -8   7  15      629.26      795.41    143.37 o 
  -7   7  15     1778.89     1631.41     66.10 o 
  -6   7  15     3898.88     3999.54     81.88 o 
  -5   7  15       49.65      -58.31     69.97 o 
  -4   7  15     2898.81     2912.13     88.27 o 
  -3   7  15     1375.50     1332.39     73.77 o 
  -2   7  15      148.93      125.51     64.95 o 
  -1   7  15     1050.33      950.55    138.49 o 
   0   7  15      423.48      481.89     88.00 o 
   1   7  15      113.62       61.94    141.65 o 
 -12   8  15        3.06     -139.35    139.35 o 
 -11   8  15       12.09        7.49     97.59 o 
 -10   8  15      497.04      484.65     87.77 o 
  -9   8  15        0.20       59.69     95.98 o 
  -8   8  15      455.64      296.49    148.53 o 
  -7   8  15      955.34      840.71    137.06 o 
  -6   8  15      524.59      443.02     70.93 o 
  -5   8  15      798.61      595.32     63.11 o 
  -4   8  15       55.20      174.74     63.71 o 
  -3   8  15     1067.50      977.68     72.78 o 
  -2   8  15      295.89      344.12     67.72 o 
  -1   8  15      118.88      116.93     86.16 o 
   0   8  15      319.90      294.19    110.68 o 
   1   8  15        9.40     -104.37    140.50 o 
 -12   9  15      211.75      -43.01    160.00 o 
 -11   9  15      954.94     1199.96    101.32 o 
 -10   9  15       10.29       10.18     97.12 o 
  -9   9  15     2008.25     2102.35    104.09 o 
  -8   9  15     1578.62     1722.72    148.53 o 
  -7   9  15     1108.12     1148.09    153.69 o 
  -6   9  15     3560.36     3442.30     80.94 o 
  -5   9  15       91.44      119.87     61.65 o 
  -4   9  15     2690.81     2676.40    124.36 o 
  -3   9  15     1275.77     1182.27     73.14 o 
  -2   9  15      126.78      129.88     69.47 o 
  -1   9  15     1050.83      896.60     90.66 o 
   0   9  15        4.15       49.32    111.83 o 
   1   9  15       64.66      -37.85    140.50 o 
 -11  10  15       88.89      121.59    101.10 o 
 -10  10  15      326.09      308.07     89.39 o 
  -9  10  15      169.32      265.78     95.53 o 
  -8  10  15      268.17      173.19    141.65 o 
  -7  10  15      436.11      256.34    143.37 o 
  -6  10  15       60.15       41.29    146.81 o 
  -5  10  15      662.70      559.14     62.22 o 
  -4  10  15      772.61      813.01     68.26 o 
  -3  10  15      133.34      178.51     71.02 o 
  -2  10  15      650.92      596.56     63.96 o 
  -1  10  15      205.25      246.02    116.99 o 
   0  10  15        0.53       -2.29    112.97 o 
 -11  11  15      499.67      553.94     96.16 o 
 -10  11  15       24.20       62.09    101.66 o 
  -9  11  15      431.84      482.61     95.03 o 
  -8  11  15     1133.24     1193.97    134.77 o 
  -7  11  15      506.63      279.86    152.54 o 
  -6  11  15      561.51      580.44     88.52 o 
  -5  11  15       61.22       42.90     65.72 o 
  -4  11  15      878.22      935.28     90.82 o 
  -3  11  15       20.69       59.01     70.14 o 
  -2  11  15      186.45      162.23     72.59 o 
  -1  11  15      387.20      355.55    119.28 o 
   0  11  15      377.86      274.12    115.84 o 
 -11  12  15       45.95      159.65    110.89 o 
 -10  12  15       13.04      -19.55    100.93 o 
  -9  12  15       75.31      119.28    133.62 o 
  -8  12  15        3.85       92.90    147.38 o 
  -7  12  15       65.56     -129.03    129.03 o 
  -6  12  15       24.09       10.32    189.25 o 
  -5  12  15       29.03      -56.18     63.45 o 
  -4  12  15      531.12      694.14    103.19 o 
  -3  12  15      530.88      549.24     90.01 o 
  -2  12  15       43.51      -29.68     74.16 o 
  -1  12  15      720.87      708.07    122.72 o 
   0  12  15      284.95      201.86    129.61 o 
 -11  13  15       82.57      197.27    158.28 o 
 -10  13  15       66.99      102.70    104.50 o 
  -9  13  15       28.23       93.48    136.49 o 
  -8  13  15      121.71      256.34    150.25 o 
  -7  13  15       22.72      152.54    122.72 o 
  -6  13  15      228.86      287.93    167.17 o 
  -5  13  15        2.36     -198.96    209.89 o 
  -4  13  15      129.42       52.42     90.61 o 
  -3  13  15      823.62      898.47    100.15 o 
  -2  13  15       83.63        2.69     76.85 o 
  -1  13  15       40.84       -4.58    133.33 o 
   0  13  15      830.24      770.01    131.90 o 
 -10  14  15       87.20      176.29    109.30 o 
  -9  14  15        0.11      113.55    151.40 o 
  -8  14  15      255.53      360.72    150.82 o 
  -7  14  15       31.67       87.17    121.58 o 
  -6  14  15      266.50      353.52    227.67 o 
  -5  14  15      774.49      825.47    109.28 o 
  -4  14  15      181.94       63.13    253.76 o 
  -3  14  15      987.36     1101.97    172.33 o 
  -2  14  15      170.26      133.34     85.70 o 
  -1  14  15      523.70      490.32     93.25 o 
   0  14  15      693.97      633.31    213.91 o 
 -10  15  15        1.64       75.36    100.10 o 
  -9  15  15      368.70      688.17    169.17 o 
  -8  15  15        2.28      169.17    131.90 o 
  -7  15  15       18.09       62.51    131.33 o 
  -6  15  15     1043.16     1192.56    116.70 o 
  -5  15  15       60.62       20.74    131.90 o 
  -4  15  15       13.85     -103.07    179.50 o 
  -3  15  15     1439.99     1642.57    247.45 o 
  -2  15  15        0.40       58.87     94.46 o 
  -1  15  15       48.93        3.57    105.73 o 
 -10  16  15      287.66      309.68    156.56 o 
  -9  16  15        0.14      127.88    139.35 o 
  -8  16  15      873.01     1054.04    158.85 o 
  -7  16  15      237.70      351.54    159.43 o 
  -6  16  15      364.48      640.66    135.05 o 
  -5  16  15     1162.20     1320.76    149.96 o 
  -4  16  15        0.10     -118.42    118.42 o 
  -3  16  15      929.83      946.23    123.87 o 
  -2  16  15      296.82      216.32     96.83 o 
  -1  16  15      124.27      136.74    102.84 o 
  -9  17  15      516.87      906.66    184.09 o 
  -8  17  15       51.74      407.17    165.16 o 
  -7  17  15        1.00      165.16    145.09 o 
  -6  17  15      915.39     1129.66    103.88 o 
  -5  17  15        0.35      128.95    133.33 o 
  -4  17  15       49.53      -18.42    133.91 o 
  -3  17  15      494.43      707.61    100.80 o 
  -2  17  15       43.46       14.59    131.90 o 
  -8  18  15      214.79      254.62    168.60 o 
  -7  18  15      333.20      395.12    164.01 o 
  -6  18  15       26.34       75.13    149.68 o 
  -5  18  15      520.93      520.12    114.19 o 
  -4  18  15      188.94       56.11    110.64 o 
  -3  18  15      156.57     -170.90    170.90 o 
  -2  18  15      220.90      299.26    172.62 o 
  -7  19  15        0.46       78.57    135.34 o 
  -6  19  15      204.20      219.07    143.94 o 
  -5  19  15       22.46       26.76    118.00 o 
  -4  19  15       12.21     -119.57    119.57 o 
  -3  19  15       36.62     -209.32    209.32 o 
  -6  20  15        0.89      219.07    169.75 o 
  -5  20  15       15.04       64.56    117.90 o 
  -4  20  15       55.00       21.59    116.68 o 
  -5  21  15       88.49       59.86    231.11 o 
 -12   0  16      580.76      637.70    151.40 o 
 -11   0  16      906.86     1173.83     90.46 o 
 -10   0  16     1989.04     2115.62     92.04 o 
  -9   0  16     3012.75     3514.25    142.79 o 
  -8   0  16        4.70      -60.79    137.06 o 
  -7   0  16     7184.82     7005.56    172.62 o 
  -6   0  16     2254.81     2336.91    158.28 o 
  -5   0  16     1484.13     1175.62    116.42 o 
  -4   0  16     3627.01     3132.31    121.58 o 
  -3   0  16      441.40      435.84    111.25 o 
  -2   0  16     1148.76      955.98    120.43 o 
  -1   0  16      246.97      131.33    129.61 o 
   0   0  16        0.90       21.79    137.06 o 
 -12   1  16       36.28      105.28     90.95 o 
 -11   1  16        0.31        2.15     64.86 o 
 -10   1  16        1.98       90.58     60.22 o 
  -9   1  16       65.99      145.91     90.02 o 
  -8   1  16        2.41       24.09     93.27 o 
  -7   1  16       48.31      211.01    115.27 o 
  -6   1  16      171.87      270.59     74.68 o 
  -5   1  16        9.77       17.26     64.16 o 
  -4   1  16      797.28      927.04     79.28 o 
  -3   1  16       28.22       27.18     76.75 o 
  -2   1  16      139.43      170.12     83.30 o 
  -1   1  16      498.34      499.19     90.48 o 
   0   1  16        0.24       37.94     87.35 o 
 -12   2  16      390.75      463.37     94.63 o 
 -11   2  16      544.86      624.26     70.04 o 
 -10   2  16     1029.42      922.04     69.63 o 
  -9   2  16     1642.40     1921.00    214.77 o 
  -8   2  16       75.53      110.80     88.34 o 
  -7   2  16     3197.73     3216.24    108.40 o 
  -6   2  16      388.56      425.13     84.64 o 
  -5   2  16      527.15      509.08    142.22 o 
  -4   2  16     1867.42     1859.42     84.79 o 
  -3   2  16      326.72      394.45     84.75 o 
  -2   2  16     1090.55      983.56     91.03 o 
  -1   2  16      152.25      206.74     80.29 o 
   0   2  16       46.71       42.19     94.86 o 
 -12   3  16      100.53       44.38     94.90 o 
 -11   3  16        1.32      -20.33     74.29 o 
 -10   3  16        0.06      -14.20     71.74 o 
  -9   3  16        1.61       28.40     88.97 o 
  -8   3  16      180.65      243.08     86.49 o 
  -7   3  16      879.53      998.84     76.85 o 
  -6   3  16     1026.71     1207.29     80.13 o 
  -5   3  16      217.99      241.97     76.60 o 
  -4   3  16     2628.05     2953.68    130.10 o 
  -3   3  16      206.83      249.50     78.55 o 
  -2   3  16      607.29      705.12     91.24 o 
  -1   3  16     3078.68     3087.12    100.36 o 
   0   3  16        0.26       13.19     95.74 o 
 -12   4  16        3.12      -62.88     90.94 o 
 -11   4  16       54.52      -29.76     71.62 o 
 -10   4  16        2.81       40.98     69.69 o 
  -9   4  16       20.57       24.66    129.03 o 
  -8   4  16        2.69      -55.63    137.06 o 
  -7   4  16      111.31      149.87     71.63 o 
  -6   4  16      281.83      304.46     77.87 o 
  -5   4  16      109.02      106.02     79.10 o 
  -4   4  16       95.68      244.60     66.01 o 
  -3   4  16       38.87       85.45     82.71 o 
  -2   4  16      124.71      128.29     81.46 o 
  -1   4  16      131.19      329.15     85.56 o 
   0   4  16      117.04      178.20     96.91 o 
 -12   5  16       78.98       47.77     89.15 o 
 -11   5  16       23.57      -46.36     74.22 o 
 -10   5  16       10.30      -66.19     94.88 o 
  -9   5  16      146.91      135.91    121.00 o 
  -8   5  16      229.17      153.14     64.96 o 
  -7   5  16     1794.13     1820.42     74.34 o 
  -6   5  16      906.41      919.30     75.42 o 
  -5   5  16        0.71       16.16     77.14 o 
  -4   5  16     5406.16     5383.10     79.67 o 
  -3   5  16      493.13      621.29    132.52 o 
  -2   5  16     1105.30     1117.16     87.59 o 
  -1   5  16     4170.76     3968.37    102.79 o 
   0   5  16       13.60       -5.35     84.24 o 
 -12   6  16      345.85      485.29     73.08 o 
 -11   6  16       25.91       49.61     73.57 o 
 -10   6  16      455.21      312.68     99.63 o 
  -9   6  16      536.36      722.58    141.65 o 
  -8   6  16        0.09        2.87    131.33 o 
  -7   6  16      692.29      619.74    106.09 o 
  -6   6  16     1417.63     1398.57     77.12 o 
  -5   6  16       45.42       24.63     75.32 o 
  -4   6  16     1707.96     1687.53    179.50 o 
  -3   6  16      398.83      443.86     72.05 o 
  -2   6  16      140.87      121.10     87.31 o 
  -1   6  16      352.74      385.82     87.28 o 
   0   6  16       23.94      -44.13     88.78 o 
 -12   7  16       32.73      -52.19    139.35 o 
 -11   7  16      268.81      288.97     96.10 o 
 -10   7  16       51.07       35.14     98.01 o 
  -9   7  16      133.45      131.90    138.78 o 
  -8   7  16      792.04      818.92    138.21 o 
  -7   7  16      370.90      423.91     67.10 o 
  -6   7  16      962.46      869.91     76.25 o 
  -5   7  16      812.92      942.19    152.54 o 
  -4   7  16     2981.47     2913.95    131.61 o 
  -3   7  16      275.45      174.66     59.32 o 
  -2   7  16       11.38      -21.77     82.13 o 
  -1   7  16     1702.70     1676.97    106.09 o 
   0   7  16        4.56      -32.96     96.91 o 
 -12   8  16      643.01      876.84    166.31 o 
 -11   8  16      221.71      419.85    102.22 o 
 -10   8  16      590.40      566.28     87.66 o 
  -9   8  16     1762.32     1973.32    139.35 o 
  -8   8  16       54.24       45.30    126.74 o 
  -7   8  16     3096.27     3201.70    143.94 o 
  -6   8  16     1828.62     2097.00     79.83 o 
  -5   8  16      618.71      711.09    126.45 o 
  -4   8  16     1139.02     1205.10     88.99 o 
  -3   8  16      287.95      217.50     63.17 o 
  -2   8  16       91.86       67.03     83.06 o 
  -1   8  16      387.94      497.58     96.66 o 
   0   8  16       11.22     -141.65    141.65 o 
 -12   9  16        0.67       51.04    153.12 o 
 -11   9  16      344.82      442.67    102.63 o 
 -10   9  16       26.68        5.31    146.24 o 
  -9   9  16       40.59      -71.11    153.12 o 
  -8   9  16     1003.59      908.96    155.41 o 
  -7   9  16       54.26       80.86    139.93 o 
  -6   9  16      396.32      250.23     70.42 o 
  -5   9  16     1630.75     1541.74    121.86 o 
  -4   9  16       89.20      177.24     92.19 o 
  -3   9  16      160.74       99.11     62.23 o 
  -2   9  16      611.67      503.79     68.54 o 
  -1   9  16       91.04       57.52     90.22 o 
   0   9  16        0.46      -16.63    138.78 o 
 -11  10  16      282.19      334.69     98.24 o 
 -10  10  16      281.57      192.03     95.70 o 
  -9  10  16      891.70      974.33    141.65 o 
  -8  10  16       54.34       -6.88    148.53 o 
  -7  10  16     1621.78     1485.87    161.15 o 
  -6  10  16      978.29      996.72    101.50 o 
  -5  10  16      592.58      558.21     78.57 o 
  -4  10  16     1731.42     1730.30     69.81 o 
  -3  10  16       61.24       32.94     60.84 o 
  -2  10  16      531.03      528.50     86.66 o 
  -1  10  16        5.09       42.44    125.02 o 
   0  10  16      157.94       55.05    135.34 o 
 -11  11  16       75.13       83.01    123.30 o 
 -10  11  16        3.16      -84.24    102.79 o 
  -9  11  16       10.78      -91.76    157.71 o 
  -8  11  16      127.30     -154.84    160.00 o 
  -7  11  16      147.90        0.00    141.65 o 
  -6  11  16       56.55       73.98    134.19 o 
  -5  11  16      286.21      258.00     81.07 o 
  -4  11  16      216.14      368.17     69.73 o 
  -3  11  16      319.09      280.02     60.09 o 
  -2  11  16     1133.74     1127.79     77.39 o 
  -1  11  16      287.90      240.86    130.18 o 
   0  11  16        0.69       76.27    124.44 o 
 -11  12  16      134.85      122.22    186.95 o 
 -10  12  16       32.03       22.17     97.83 o 
  -9  12  16       19.57      119.86    156.56 o 
  -8  12  16        3.68     -126.16    146.81 o 
  -7  12  16      192.85      111.83    139.35 o 
  -6  12  16       69.24     -107.81    154.26 o 
  -5  12  16      274.70      285.72     79.24 o 
  -4  12  16       15.99      100.48     84.42 o 
  -3  12  16      317.09      260.57     97.12 o 
  -2  12  16      378.21      352.10     90.61 o 
  -1  12  16      186.27      135.07    192.11 o 
 -11  13  16       10.40       59.64    168.60 o 
 -10  13  16       13.00      102.65    164.01 o 
  -9  13  16      152.69      321.72    154.84 o 
  -8  13  16       51.20     -113.55    135.34 o 
  -7  13  16      151.26        3.44    153.69 o 
  -6  13  16      725.34      665.23    154.84 o 
  -5  13  16       12.96      106.09    130.75 o 
  -4  13  16      478.97      684.66    100.95 o 
  -3  13  16     1010.73      976.42     97.63 o 
  -2  13  16      413.78      364.20     93.71 o 
  -1  13  16      867.90      763.69    139.07 o 
 -10  14  16        1.06      156.56    170.32 o 
  -9  14  16      155.05      460.50    164.59 o 
  -8  14  16       12.43      107.24    138.78 o 
  -7  14  16       29.08        7.46    155.41 o 
  -6  14  16      378.28      372.76    149.68 o 
  -5  14  16      208.83       51.04    147.38 o 
  -4  14  16      153.04       19.09    190.68 o 
  -3  14  16      751.62      841.96     99.75 o 
  -2  14  16      142.13       58.11    107.43 o 
  -1  14  16      458.27      416.57     98.85 o 
  -9  15  16      267.15      482.29    166.31 o 
  -8  15  16      505.44      502.36    160.00 o 
  -7  15  16       12.51     -145.09    145.09 o 
  -6  15  16     1212.82     1229.53    159.43 o 
  -5  15  16      239.17      -70.54    149.68 o 
  -4  15  16      477.95      353.39    149.68 o 
  -3  15  16      934.28     1000.71    107.53 o 
  -2  15  16       21.63       36.45    100.83 o 
  -9  16  16      448.81      591.82    135.34 o 
  -8  16  16        5.44      231.11    166.88 o 
  -7  16  16      221.62       95.77    137.06 o 
  -6  16  16      319.94      400.28    166.88 o 
  -5  16  16        0.16       19.50    145.09 o 
  -4  16  16      170.72      117.65    105.54 o 
  -3  16  16       96.21      400.01    108.12 o 
  -2  16  16       12.37       33.44    161.15 o 
  -8  17  16      588.36      648.03    135.91 o 
  -7  17  16        0.13       88.31    168.60 o 
  -6  17  16      380.07      339.50    161.72 o 
  -5  17  16      427.22      388.82    133.05 o 
  -4  17  16       86.49      -61.43    107.13 o 
  -3  17  16      306.49      485.73    164.01 o 
  -7  18  16      102.71      235.12    142.79 o 
  -6  18  16       87.46      -29.82    148.53 o 
  -5  18  16       40.28     -150.82    163.44 o 
  -4  18  16       96.95      -26.16    123.05 o 
  -3  18  16       17.58     -150.82    159.43 o 
  -6  19  16       18.01     -173.76    173.76 o 
  -5  19  16      228.96      225.95    157.71 o 
  -4  19  16        0.45       47.02    133.05 o 
  -5  20  16       74.82       -9.75    170.32 o 
 -12   1  17     1162.74     1383.10     96.57 o 
 -11   1  17      154.16       85.35     60.54 o 
 -10   1  17     1041.05     1175.76    143.08 o 
  -9   1  17     2048.57     2239.73     94.13 o 
  -8   1  17     1199.58      995.47     92.42 o 
  -7   1  17     3382.98     3152.82    144.52 o 
  -6   1  17      637.62      705.48     82.60 o 
  -5   1  17     3393.49     2816.07     99.21 o 
  -4   1  17      194.44      158.01     79.00 o 
  -3   1  17       21.13       38.49     84.11 o 
  -2   1  17      849.33      785.79     95.20 o 
  -1   1  17       69.86       27.78     87.03 o 
   0   1  17        8.34       23.51    151.97 o 
 -12   2  17       15.05       79.88    101.63 o 
 -11   2  17        5.95       49.90     69.43 o 
 -10   2  17       55.44      228.69     87.14 o 
  -9   2  17      158.19      291.64     86.55 o 
  -8   2  17       28.87      175.96     91.50 o 
  -7   2  17      758.20      950.85     84.87 o 
  -6   2  17       61.49       69.91     79.35 o 
  -5   2  17      184.21      314.89     83.01 o 
  -4   2  17     2606.85     2663.70     89.38 o 
  -3   2  17       17.69      -14.38     86.57 o 
  -2   2  17     2168.25     2325.14     95.66 o 
  -1   2  17      435.87      533.29     88.10 o 
   0   2  17      172.35       47.02    134.77 o 
 -12   3  17      290.26      346.91     96.59 o 
 -11   3  17       60.42       15.18    101.50 o 
 -10   3  17      162.33      145.70     85.51 o 
  -9   3  17      447.40      537.67     94.04 o 
  -8   3  17      807.63      872.25    123.87 o 
  -7   3  17      238.33      269.47     75.96 o 
  -6   3  17       24.98      -17.88     78.40 o 
  -5   3  17      560.78      477.69     66.53 o 
  -4   3  17       16.49      103.12     79.68 o 
  -3   3  17       67.16       44.44     82.43 o 
  -2   3  17       66.78      136.93     84.17 o 
  -1   3  17      387.31      456.82    106.38 o 
 -12   4  17        0.20       70.11     76.90 o 
 -11   4  17       77.12      121.67     95.76 o 
 -10   4  17      224.34      310.25    133.62 o 
  -9   4  17      342.02      478.85    136.49 o 
  -8   4  17      111.54      185.35    116.99 o 
  -7   4  17     1798.39     2024.38    102.65 o 
  -6   4  17      154.34      157.80     74.44 o 
  -5   4  17      920.29     1005.44     85.55 o 
  -4   4  17     3871.77     3851.41    145.97 o 
  -3   4  17        5.47       13.46     81.30 o 
  -2   4  17     4106.40     4208.76    223.37 o 
  -1   4  17     1082.31     1021.31     93.90 o 
 -12   5  17        5.29        3.79     78.36 o 
 -11   5  17        0.57      -32.06     92.66 o 
 -10   5  17      219.97      181.22    143.37 o 
  -9   5  17       44.71       76.27    123.30 o 
  -8   5  17        2.32       16.95     71.18 o 
  -7   5  17      483.72      581.78     75.91 o 
  -6   5  17       71.50       68.15     78.76 o 
  -5   5  17       20.40      101.69     85.40 o 
  -4   5  17      694.60      781.64     74.04 o 
  -3   5  17       30.65       32.37     83.91 o 
  -2   5  17        3.91      142.10     84.56 o 
  -1   5  17      226.89      201.19    109.82 o 
 -12   6  17        0.09      -23.36    110.84 o 
 -11   6  17      333.24      274.40     94.77 o 
 -10   6  17      174.55      267.24    149.10 o 
  -9   6  17      390.21      340.07    130.18 o 
  -8   6  17      167.19      138.21    138.21 o 
  -7   6  17     1354.65     1386.50     79.24 o 
  -6   6  17      635.14      651.13     79.81 o 
  -5   6  17      533.21      605.12     86.34 o 
  -4   6  17     1569.73     1601.36     77.22 o 
  -3   6  17        1.71        4.61     83.01 o 
  -2   6  17     1486.38     1494.71    174.05 o 
  -1   6  17      604.10      639.03    102.62 o 
 -12   7  17      324.81      302.22    162.87 o 
 -11   7  17        0.10      -35.33     93.64 o 
 -10   7  17      995.60     1063.22    157.71 o 
  -9   7  17      481.16      521.29    129.03 o 
  -8   7  17      134.24      169.75    143.94 o 
  -7   7  17     1278.59     1340.41     89.18 o 
  -6   7  17      227.91      266.08     78.93 o 
  -5   7  17       91.42       67.92     82.36 o 
  -4   7  17      629.84      562.58     73.42 o 
  -3   7  17       30.90      103.69     70.17 o 
  -2   7  17       71.97      143.42     84.97 o 
  -1   7  17       42.93       -2.43     99.12 o 
 -12   8  17        9.82      -13.76    160.57 o 
 -11   8  17      351.73      383.43     96.59 o 
 -10   8  17       75.34       30.97    138.21 o 
  -9   8  17      319.00      309.68    145.66 o 
  -8   8  17      496.83      579.78    157.71 o 
  -7   8  17      300.00      241.43    153.69 o 
  -6   8  17      997.81     1049.26     98.35 o 
  -5   8  17      133.15      228.77    136.77 o 
  -4   8  17      869.19      931.61     92.99 o 
  -3   8  17      240.33      149.57     68.77 o 
  -2   8  17      132.16      125.16     84.47 o 
  -1   8  17      109.49       73.99     94.93 o 
 -12   9  17      447.07      479.42    148.53 o 
 -11   9  17        0.80      -55.64    106.80 o 
 -10   9  17     1015.11      881.43    156.56 o 
  -9   9  17      563.61      580.93    162.87 o 
  -8   9  17      429.22      453.62    149.10 o 
  -7   9  17     1189.22     1301.21    141.65 o 
  -6   9  17      238.23      332.33     76.77 o 
  -5   9  17      858.36      879.07     84.31 o 
  -4   9  17      492.18      499.81     90.66 o 
  -3   9  17      135.77      127.06     70.45 o 
  -2   9  17      228.97      176.50     85.57 o 
  -1   9  17      125.32      118.96     93.63 o 
 -11  10  17      155.35       24.78    111.93 o 
 -10  10  17        0.81      -25.23    146.24 o 
  -9  10  17       35.35      -95.20    137.63 o 
  -8  10  17      295.64      233.40    155.41 o 
  -7  10  17        0.38      -14.91    155.41 o 
  -6  10  17        0.95       18.57     77.81 o 
  -5  10  17      705.08      805.20    105.23 o 
  -4  10  17      134.55      210.22     85.15 o 
  -3  10  17      153.32      201.66     72.35 o 
  -2  10  17      309.02      269.20     85.73 o 
  -1  10  17      148.37      233.40    123.30 o 
 -11  11  17        0.19      -52.31    101.58 o 
 -10  11  17      204.00     -138.21    169.17 o 
  -9  11  17      180.80      145.09    151.40 o 
  -8  11  17      436.42      383.08    138.21 o 
  -7  11  17       73.98       69.96    135.34 o 
  -6  11  17        3.44       27.53    139.93 o 
  -5  11  17      522.96      507.10     85.49 o 
  -4  11  17       25.58      138.76    117.85 o 
  -3  11  17      256.00      176.43     74.47 o 
  -2  11  17      156.45      177.20    115.84 o 
  -1  11  17      557.29      480.00    138.78 o 
 -11  12  17       20.30      -98.64    146.81 o 
 -10  12  17        4.48     -158.28    169.17 o 
  -9  12  17      120.57      -51.04    166.31 o 
  -8  12  17       63.41        1.15    161.72 o 
  -7  12  17      332.56      240.29    161.15 o 
  -6  12  17      194.16      170.32    158.28 o 
  -5  12  17      537.43      535.08     86.96 o 
  -4  12  17      796.22      776.61     87.95 o 
  -3  12  17       25.22      -13.65     85.48 o 
  -2  12  17      688.07      628.53    130.18 o 
  -1  12  17      677.28      767.88    149.10 o 
 -10  13  17       17.64     -113.55    173.19 o 
  -9  13  17        1.67     -115.84    170.90 o 
  -8  13  17      227.82       11.47    166.88 o 
  -7  13  17      152.53       77.42    165.16 o 
  -6  13  17      118.18      -15.48    150.25 o 
  -5  13  17      211.34      217.92    127.88 o 
  -4  13  17      591.68      902.65    142.79 o 
  -3  13  17      190.23      127.51     94.61 o 
  -2  13  17       34.07      144.52    141.07 o 
 -10  14  17        0.17       11.47    179.50 o 
  -9  14  17      608.47      678.99    178.92 o 
  -8  14  17       79.56      -57.92    171.47 o 
  -7  14  17      615.14      680.71    171.47 o 
  -6  14  17      640.72      730.61    146.81 o 
  -5  14  17      172.76      231.11    135.91 o 
  -4  14  17      887.09     1084.44    153.69 o 
  -3  14  17       47.95       -2.18    100.15 o 
  -2  14  17      357.10      493.19    134.19 o 
  -9  15  17       61.02      120.43    160.00 o 
  -8  15  17       99.51       -9.18    164.01 o 
  -7  15  17      569.58      541.36    175.48 o 
  -6  15  17       97.65       79.14    149.68 o 
  -5  15  17       14.55       57.92    141.07 o 
  -4  15  17      365.46      523.01    153.69 o 
  -3  15  17       71.79       57.35    121.00 o 
  -8  16  17      263.54      178.92    135.91 o 
  -7  16  17      183.65       26.95    166.31 o 
  -6  16  17      673.00      774.76    170.32 o 
  -5  16  17        4.47     -135.34    135.34 o 
  -4  16  17      378.52      606.16    158.28 o 
  -3  16  17      114.77      -61.36    146.24 o 
  -8  17  17        3.12     -139.35    183.51 o 
  -7  17  17      258.78      264.37    147.96 o 
  -6  17  17        0.48     -169.75    173.76 o 
  -5  17  17        1.55      -65.95    139.93 o 
  -4  17  17       65.54      282.15    156.56 o 
  -7  18  17        0.71     -185.81    185.81 o 
  -6  18  17      217.79      266.67    141.07 o 
  -5  18  17       98.46       27.53    172.04 o 
  -4  18  17        4.84      104.37    137.63 o 
 -12   0  18      430.79      526.45    129.03 o 
 -11   0  18      602.50      487.45    123.87 o 
 -10   0  18     1478.23     1573.61    147.96 o 
  -9   0  18       49.28      196.70    132.47 o 
  -8   0  18     1314.24     1148.09    152.54 o 
  -7   0  18     1205.33     1267.38    147.38 o 
  -6   0  18      284.86       90.04    108.96 o 
  -5   0  18      888.32      762.15    118.14 o 
  -4   0  18        2.14       35.56    118.71 o 
  -3   0  18      437.82      341.79    127.31 o 
  -2   0  18      183.67      217.35    135.34 o 
  -1   0  18       17.21      -34.41    134.19 o 
 -12   1  18        1.83       29.14    100.33 o 
 -11   1  18        0.20       63.38     85.90 o 
 -10   1  18       45.57      186.98     94.17 o 
  -9   1  18        9.46      -14.43     94.42 o 
  -8   1  18       95.66      175.35     95.37 o 
  -7   1  18      231.49      322.53     72.35 o 
  -6   1  18       12.38        9.26     65.96 o 
  -5   1  18      967.05     1118.06     81.96 o 
  -4   1  18       96.99      104.24     81.03 o 
  -3   1  18       43.30       39.90     87.67 o 
  -2   1  18      372.95      406.30     92.04 o 
  -1   1  18       49.05       21.37     99.63 o 
 -12   2  18      198.93      303.98    101.54 o 
 -11   2  18      351.95      426.42     89.19 o 
 -10   2  18      611.81      697.61     97.52 o 
  -9   2  18       10.23      107.24     87.33 o 
  -8   2  18      574.37      641.83    102.22 o 
  -7   2  18      252.92      267.57     81.35 o 
  -6   2  18      212.60      138.83     64.91 o 
  -5   2  18      192.96      237.31     84.83 o 
  -4   2  18        5.20      -12.69     79.40 o 
  -3   2  18      315.37      263.49     83.60 o 
  -2   2  18      112.96      161.52     84.14 o 
  -1   2  18       60.04       44.20     99.86 o 
 -12   3  18       50.79       98.83     92.85 o 
 -11   3  18       18.12       91.04     87.67 o 
 -10   3  18      246.70      472.86     94.25 o 
  -9   3  18      213.89      261.50    147.38 o 
  -8   3  18     1157.80     1203.09     89.75 o 
  -7   3  18     1016.02     1190.51     84.15 o 
  -6   3  18        0.80       27.65     85.22 o 
  -5   3  18     4533.95     4620.35    212.25 o 
  -4   3  18      497.30      634.21     82.60 o 
  -3   3  18      544.29      563.63     88.38 o 
  -2   3  18     2701.60     2800.91    166.88 o 
  -1   3  18       33.21       33.64     97.91 o 
 -12   4  18       21.80       73.45     91.93 o 
 -11   4  18       35.63       91.18    140.50 o 
 -10   4  18        5.69       20.65    146.81 o 
  -9   4  18        0.28      -26.38    130.75 o 
  -8   4  18       14.68       98.33     78.28 o 
  -7   4  18        1.07       18.42     76.30 o 
  -6   4  18       67.46      128.20     83.91 o 
  -5   4  18        2.60      203.88     70.88 o 
  -4   4  18      209.72      259.96     79.51 o 
  -3   4  18        5.56       34.86     83.12 o 
  -2   4  18      111.96      236.74     82.48 o 
  -1   4  18       18.36        5.97     94.98 o 
 -12   5  18      207.19      317.92     98.75 o 
 -11   5  18       19.37       -3.44    149.68 o 
 -10   5  18      238.18      275.27    147.38 o 
  -9   5  18      651.21      673.83    129.03 o 
  -8   5  18     1165.21     1287.18    140.79 o 
  -7   5  18     1219.94     1401.43     79.78 o 
  -6   5  18        4.10      -14.05     79.32 o 
  -5   5  18     4595.34     4560.45    119.26 o 
  -4   5  18      347.15      480.82     84.94 o 
  -3   5  18      565.16      637.13     86.42 o 
  -2   5  18     2509.74     2486.69    224.80 o 
  -1   5  18        5.71      -14.91    127.88 o 
 -12   6  18       45.72       18.60     99.48 o 
 -11   6  18       53.90      -64.80    153.69 o 
 -10   6  18      433.44      458.21    150.82 o 
  -9   6  18      117.04      117.56    126.16 o 
  -8   6  18      320.88      462.22    158.85 o 
  -7   6  18      243.77      392.98     77.40 o 
  -6   6  18        2.05      -12.49     77.32 o 
  -5   6  18       31.16      147.88     84.75 o 
  -4   6  18      195.48      197.66     66.41 o 
  -3   6  18      108.55       83.97     88.63 o 
  -2   6  18       16.24       78.98     92.13 o 
 -12   7  18      267.75      350.97    158.85 o 
 -11   7  18        4.32       43.58    155.98 o 
 -10   7  18      152.81      131.90    156.56 o 
  -9   7  18      778.76      788.53    137.63 o 
  -8   7  18      352.98      599.85    158.85 o 
  -7   7  18      508.96      571.01     76.15 o 
  -6   7  18      225.19      167.79    109.25 o 
  -5   7  18     1254.31     1242.33     92.04 o 
  -4   7  18      349.22      290.00     71.70 o 
  -3   7  18        1.09       23.15     84.58 o 
  -2   7  18     1366.14     1275.86     97.47 o 
 -12   8  18      151.88      259.78    140.50 o 
 -11   8  18      203.56      172.62    134.77 o 
 -10   8  18      769.42      790.82    156.56 o 
  -9   8  18      104.44      162.29    158.85 o 
  -8   8  18      780.77      705.95    147.38 o 
  -7   8  18      475.21      482.09     78.21 o 
  -6   8  18       56.49      129.29     88.60 o 
  -5   8  18      229.00      108.71     91.26 o 
  -4   8  18        2.02       13.39     74.18 o 
  -3   8  18        2.14       -7.22     88.55 o 
  -2   8  18        0.26      -37.85     91.90 o 
 -12   9  18      149.31       -4.01    176.63 o 
 -11   9  18       27.09      -47.60    170.90 o 
 -10   9  18        0.27       37.28    147.96 o 
  -9   9  18      544.38      360.14    151.40 o 
  -8   9  18        2.37       17.78    149.10 o 
  -7   9  18        0.22      151.97    160.57 o 
  -6   9  18      520.99      608.91    121.29 o 
  -5   9  18       37.98       93.06     87.90 o 
  -4   9  18       15.65       35.60     73.72 o 
  -3   9  18      158.29      167.17     70.37 o 
  -2   9  18       60.08        4.38     92.99 o 
 -11  10  18      125.36       50.47    138.21 o 
 -10  10  18      285.67      343.51    157.71 o 
  -9  10  18        1.38      -67.67    161.15 o 
  -8  10  18      453.81      388.82    155.41 o 
  -7  10  18       28.16       94.05    129.61 o 
  -6  10  18      434.28      453.49     99.21 o 
  -5  10  18       77.77       96.55     81.09 o 
  -4  10  18      230.69      156.90     70.12 o 
  -3  10  18      299.16      333.65     75.05 o 
  -2  10  18      111.87       66.72     88.26 o 
 -11  11  18       14.73     -164.59    172.62 o 
 -10  11  18      141.78      131.90    174.34 o 
  -9  11  18       99.85      -86.59    132.47 o 
  -8  11  18      150.18      241.43    165.73 o 
  -7  11  18      438.45      369.89    163.44 o 
  -6  11  18      160.71      146.81    154.84 o 
  -5  11  18      366.53      463.34    101.50 o 
  -4  11  18      890.96      966.68     77.83 o 
  -3  11  18      576.52      705.37     77.78 o 
  -2  11  18      342.43      409.46    125.59 o 
 -11  12  18       55.27     -189.25    189.25 o 
 -10  12  18       22.99       40.72    174.91 o 
  -9  12  18       51.62      -27.53    154.84 o 
  -8  12  18      140.44      190.97    146.24 o 
  -7  12  18      115.53      151.40    157.71 o 
  -6  12  18      533.42      660.64    158.28 o 
  -5  12  18       29.08       63.48     88.29 o 
  -4  12  18      488.04      497.19     89.65 o 
  -3  12  18      261.01      203.57     95.56 o 
 -10  13  18      279.85      233.40    178.35 o 
  -9  13  18       64.83       92.90    166.31 o 
  -8  13  18       52.40      -26.38    134.19 o 
  -7  13  18      947.47      990.96    151.40 o 
  -6  13  18        9.01       11.47    137.63 o 
  -5  13  18      650.94      706.52    129.61 o 
  -4  13  18      901.05      907.24    143.37 o 
  -3  13  18      153.67      161.15    144.52 o 
  -9  14  18      132.39      154.84    164.01 o 
  -8  14  18        0.03      -46.45    139.93 o 
  -7  14  18      196.74      265.52    145.09 o 
  -6  14  18      321.48      226.52    131.90 o 
  -5  14  18       37.52      205.88    136.49 o 
  -4  14  18      517.64      906.66    154.84 o 
  -3  14  18      124.25       53.91    125.02 o 
  -9  15  18      285.63      123.30    144.52 o 
  -8  15  18        5.57     -126.16    162.87 o 
  -7  15  18      550.87      527.60    160.00 o 
  -6  15  18      102.12       57.92    138.21 o 
  -5  15  18      294.96      420.36    141.65 o 
  -4  15  18      305.49      828.10    159.43 o 
  -8  16  18       22.53     -188.10    188.10 o 
  -7  16  18       75.08       -5.16    179.50 o 
  -6  16  18       10.30      -69.39    158.28 o 
  -5  16  18        8.35      103.80    134.19 o 
  -4  16  18       15.84      215.63    153.12 o 
  -7  17  18      111.53      -55.63    181.22 o 
  -6  17  18      140.63      141.07    180.07 o 
  -5  17  18       10.55       -5.16    151.40 o 
 -12   1  19        9.75     -110.11    137.63 o 
 -11   1  19      309.85      300.42     97.72 o 
 -10   1  19      681.22      846.49    102.53 o 
  -9   1  19      551.94      507.59     95.44 o 
  -8   1  19      267.35      329.54    110.07 o 
  -7   1  19        3.12       14.03     83.62 o 
  -6   1  19      346.93      189.89     79.58 o 
  -5   1  19        4.01        8.81     83.98 o 
  -4   1  19        0.02       -0.03     87.76 o 
  -3   1  19       63.72       45.88     88.00 o 
  -2   1  19      350.79      396.08     91.86 o 
 -12   2  19       36.54      240.86    151.40 o 
 -11   2  19      170.15      332.17     98.50 o 
 -10   2  19      244.32      475.95    103.19 o 
  -9   2  19       52.96      102.40     98.64 o 
  -8   2  19     1001.34      966.76     84.87 o 
  -7   2  19      314.91      443.03     87.99 o 
  -6   2  19      480.40      506.43     73.32 o 
  -5   2  19     1420.79     1511.33    100.07 o 
  -4   2  19       88.50       51.68     88.78 o 
  -3   2  19     1268.78     1287.70    106.95 o 
  -2   2  19      655.25      726.21    113.83 o 
 -12   3  19       24.91      116.99    138.78 o 
 -11   3  19       31.53      195.19     98.41 o 
 -10   3  19      139.06      255.77    149.10 o 
  -9   3  19      268.97      267.38    121.86 o 
  -8   3  19        0.96       64.47     78.71 o 
  -7   3  19        0.11       35.60     83.19 o 
  -6   3  19      206.05      261.34     71.83 o 
  -5   3  19      141.69      345.58     86.16 o 
  -4   3  19        7.86      -32.18     84.29 o 
  -3   3  19        5.91      146.12     85.65 o 
  -2   3  19      338.50      349.41     92.92 o 
 -12   4  19      168.81      254.05    132.47 o 
 -11   4  19      331.56      506.38    130.75 o 
 -10   4  19      463.16      596.41    137.06 o 
  -9   4  19       11.44       49.32    125.59 o 
  -8   4  19     2072.63     2397.44    178.35 o 
  -7   4  19      733.62      834.49     83.91 o 
  -6   4  19     1046.69     1096.63    160.86 o 
  -5   4  19     2456.48     2656.01     78.02 o 
  -4   4  19       64.86      117.99     82.58 o 
  -3   4  19     1721.34     1713.30     99.67 o 
  -2   4  19      755.28      688.66    106.63 o 
 -12   5  19       12.44       72.26    146.81 o 
 -11   5  19       39.50       82.01    128.46 o 
 -10   5  19       47.16       44.73    127.31 o 
  -9   5  19       70.79      168.60    127.88 o 
  -8   5  19      253.70      410.71    147.38 o 
  -7   5  19       82.85       76.59     78.91 o 
  -6   5  19       50.60      125.15     85.19 o 
  -5   5  19      123.95      356.20     77.09 o 
  -4   5  19       28.26      -17.59     84.34 o 
  -3   5  19      103.72      126.21     83.46 o 
  -2   5  19       31.20      103.50    103.98 o 
 -12   6  19      264.56      381.93    148.53 o 
 -11   6  19      164.24      146.24    134.19 o 
 -10   6  19      501.30      578.06    141.65 o 
  -9   6  19       55.51       72.83    127.88 o 
  -8   6  19     1174.70     1404.44    162.29 o 
  -7   6  19      992.46     1076.31     90.90 o 
  -6   6  19      317.06      319.29     86.83 o 
  -5   6  19     1659.57     1673.60     93.72 o 
  -4   6  19       64.57        6.40     89.57 o 
  -3   6  19      703.27      668.17     91.37 o 
  -2   6  19      405.39      205.30    156.56 o 
 -12   7  19       12.04        4.59    138.21 o 
 -11   7  19      302.04      385.95    160.00 o 
 -10   7  19      235.85      239.71    157.71 o 
  -9   7  19       33.83       49.32    146.81 o 
  -8   7  19      396.53      566.59    141.07 o 
  -7   7  19       91.03      193.87     85.73 o 
  -6   7  19       18.42        0.76     85.37 o 
  -5   7  19       96.45      104.50     72.40 o 
  -4   7  19       26.39       42.33     70.45 o 
  -3   7  19       18.29      105.53     97.51 o 
 -12   8  19      187.26      159.43    172.04 o 
 -11   8  19        7.83       15.48    168.60 o 
 -10   8  19       80.82       46.45    161.72 o 
  -9   8  19      189.77      188.67    164.59 o 
  -8   8  19      209.64      193.26    144.52 o 
  -7   8  19      209.66      241.31    178.06 o 
  -6   8  19        9.47      -31.51     79.90 o 
  -5   8  19      200.74      176.78     70.25 o 
  -4   8  19       52.00      -24.31     74.07 o 
  -3   8  19      162.76      112.88     98.45 o 
 -11   9  19      271.42      185.81    147.38 o 
 -10   9  19      142.14      196.13    143.94 o 
  -9   9  19      196.43      131.90    132.47 o 
  -8   9  19       85.12       43.58    164.59 o 
  -7   9  19        0.05      -48.75    127.31 o 
  -6   9  19      239.95      269.37     87.52 o 
  -5   9  19        3.27      -54.57     90.46 o 
  -4   9  19      175.74      172.43     78.35 o 
  -3   9  19        0.43       -3.94     89.98 o 
 -11  10  19       12.79       22.94    174.34 o 
 -10  10  19       32.33      128.46    165.73 o 
  -9  10  19      246.24      102.65    171.47 o 
  -8  10  19       68.76      161.72    141.07 o 
  -7  10  19        9.30       99.21    164.01 o 
  -6  10  19       88.95       82.23     83.49 o 
  -5  10  19      265.08      341.63     88.03 o 
  -4  10  19        0.64        7.02     76.30 o 
  -3  10  19       76.87      121.04    100.59 o 
 -11  11  19       84.83       76.85    189.25 o 
 -10  11  19       19.21       28.10    180.07 o 
  -9  11  19      280.39      294.77    160.57 o 
  -8  11  19       15.30       42.44    153.69 o 
  -7  11  19      107.05       11.47    146.24 o 
  -6  11  19      493.98      648.03    161.15 o 
  -5  11  19      112.95      148.73     92.29 o 
  -4  11  19      546.45      483.64     83.37 o 
  -3  11  19       36.70       -3.44    142.79 o 
 -10  12  19      242.52      276.99    177.78 o 
  -9  12  19       12.11       20.65    138.21 o 
  -8  12  19      548.59      655.48    176.63 o 
  -7  12  19      230.90      237.42    139.93 o 
  -6  12  19      126.99      337.78    138.21 o 
  -5  12  19      845.57      929.36     93.54 o 
  -4  12  19       51.43       78.72     76.47 o 
  -9  13  19      272.08      255.77    145.09 o 
  -8  13  19       50.53      266.67    180.64 o 
  -7  13  19      220.66      271.83    158.85 o 
  -6  13  19      335.00      450.75    138.78 o 
  -5  13  19      234.44      472.54    136.49 o 
  -4  13  19      348.18      236.93    134.19 o 
  -8  14  19      421.62      304.51    185.23 o 
  -7  14  19      526.32      636.56    170.32 o 
  -6  14  19       80.81      171.47    149.10 o 
  -5  14  19      667.42     1032.25    150.82 o 
  -4  14  19       18.69      122.15    157.71 o 
  -8  15  19      137.79      107.81    189.25 o 
  -7  15  19       28.16       10.90    160.00 o 
  -6  15  19      104.38       51.61    148.53 o 
  -5  15  19       61.45      285.02    147.38 o 
  -6  16  19       13.74        9.75    139.35 o 
 -12   0  20      141.86        8.60    151.97 o 
 -11   0  20      243.13      232.26    134.77 o 
 -10   0  20        2.19       56.20    126.74 o 
  -9   0  20      307.01      259.21    137.63 o 
  -8   0  20        2.85       42.90    168.31 o 
  -7   0  20       59.27      -33.83    117.56 o 
  -6   0  20        1.81       59.64    109.53 o 
  -5   0  20      258.61      252.90    123.87 o 
  -4   0  20       70.80      -17.20    123.30 o 
  -3   0  20      782.12      704.23    141.65 o 
 -12   1  20        3.93       39.16    100.27 o 
 -11   1  20       60.76      132.78    107.44 o 
 -10   1  20       51.19      198.19    108.86 o 
  -9   1  20      167.76      281.30    110.89 o 
  -8   1  20      178.42      193.79     86.06 o 
  -7   1  20        4.77        6.11     71.00 o 
  -6   1  20      523.33      536.14     79.75 o 
  -5   1  20       74.98       79.19     86.98 o 
  -4   1  20       28.43       86.49     84.83 o 
  -3   1  20      210.01      206.78     93.08 o 
 -12   2  20      132.37      216.77    163.44 o 
 -11   2  20       99.85      111.41     96.78 o 
 -10   2  20        3.26      136.51     98.73 o 
  -9   2  20      162.58       85.61     80.73 o 
  -8   2  20        4.03      -12.35     82.91 o 
  -7   2  20       82.36       27.80     71.17 o 
  -6   2  20        2.04       80.47     81.10 o 
  -5   2  20      155.86       65.75     89.57 o 
  -4   2  20       58.74       -5.32     92.17 o 
  -3   2  20      526.93      669.45     92.75 o 
 -12   3  20       38.78      145.09    151.97 o 
 -11   3  20      303.31      602.72    158.28 o 
 -10   3  20      264.28      281.00    135.91 o 
  -9   3  20      546.83      512.35     80.06 o 
  -8   3  20      846.80      967.80     87.10 o 
  -7   3  20      103.17      131.41     83.88 o 
  -6   3  20     2121.82     2169.01    207.38 o 
  -5   3  20      519.62      669.08     86.78 o 
  -4   3  20      200.48      252.07     94.47 o 
  -3   3  20     1429.95     1490.56    127.60 o 
 -12   4  20       53.22      165.16    135.91 o 
 -11   4  20        4.47      121.00    161.15 o 
 -10   4  20       47.97      196.13    147.96 o 
  -9   4  20       23.58      138.21    145.66 o 
  -8   4  20        2.22       72.55     82.70 o 
  -7   4  20      258.04      272.73     87.95 o 
  -6   4  20        0.02      147.50     84.67 o 
  -5   4  20      109.69      126.03     79.77 o 
  -4   4  20       27.13       -7.51     85.94 o 
  -3   4  20       33.78      138.41     95.49 o 
 -12   5  20       24.11       -3.44    135.91 o 
 -11   5  20      404.94      718.56    165.73 o 
 -10   5  20      472.48      570.61    149.10 o 
  -9   5  20      680.29      928.45    146.81 o 
  -8   5  20      976.82     1137.01    202.72 o 
  -7   5  20      201.52      202.85     88.03 o 
  -6   5  20     2038.47     2090.20    102.84 o 
  -5   5  20      528.56      620.83     91.39 o 
  -4   5  20       84.61      116.01     87.11 o 
  -3   5  20     1445.29     1241.06    252.62 o 
 -12   6  20        1.84       34.98    147.96 o 
 -11   6  20      141.68      280.43    165.73 o 
 -10   6  20       57.65      162.29    135.34 o 
  -9   6  20       17.87       86.59    129.03 o 
  -8   6  20       94.89      316.56    150.25 o 
  -7   6  20       75.64       96.97     87.62 o 
  -6   6  20        3.41      132.01     73.83 o 
  -5   6  20       13.95       78.46     72.59 o 
  -4   6  20       57.86       65.83     94.58 o 
  -3   6  20       29.34      174.91    149.68 o 
 -12   7  20        0.90       60.79    173.19 o 
 -11   7  20       87.45      115.27    146.81 o 
 -10   7  20      423.15      520.71    151.97 o 
  -9   7  20      389.18      419.78    151.97 o 
  -8   7  20      126.86      262.08    133.05 o 
  -7   7  20      199.72      161.85     83.73 o 
  -6   7  20      751.18      818.38     88.98 o 
  -5   7  20       68.78      111.81     71.94 o 
  -4   7  20        5.53      -15.02     90.88 o 
  -3   7  20      583.59      505.80    150.25 o 
 -11   8  20      176.40      294.77    170.32 o 
 -10   8  20        4.77      134.19    170.90 o 
  -9   8  20       73.79      217.92    167.45 o 
  -8   8  20       56.84      238.57    163.44 o 
  -7   8  20       11.89       49.38     78.99 o 
  -6   8  20        1.64       32.22     93.46 o 
  -5   8  20       38.85       85.68     77.31 o 
  -4   8  20        2.62        5.73     84.35 o 
 -11   9  20       26.59       87.17    169.17 o 
 -10   9  20      156.34      157.71    138.21 o 
  -9   9  20        4.87       54.48    139.35 o 
  -8   9  20       87.05      224.23    141.65 o 
  -7   9  20      207.86      260.93    166.88 o 
  -6   9  20       17.60      -23.36     89.66 o 
  -5   9  20      114.90       54.37     73.35 o 
  -4   9  20        6.30       -5.64     77.74 o 
 -10  10  20       11.22      100.93    176.06 o 
  -9  10  20      161.49      257.49    172.04 o 
  -8  10  20       13.07      232.83    172.62 o 
  -7  10  20      246.00      266.67    133.05 o 
  -6  10  20       17.29      -10.46     92.19 o 
  -5  10  20      294.92      344.80     82.56 o 
  -4  10  20       73.60      176.87     99.88 o 
 -10  11  20        0.58      -56.20    183.51 o 
  -9  11  20       14.81      225.95    178.35 o 
  -8  11  20      509.71      652.04    154.26 o 
  -7  11  20       35.03       74.55    163.44 o 
  -6  11  20      175.66      389.96    137.06 o 
  -5  11  20      391.65      484.95     99.71 o 
  -4  11  20       56.98       90.78    124.44 o 
  -9  12  20      161.17      188.10    168.60 o 
  -8  12  20      103.74      146.81    141.65 o 
  -7  12  20      529.92      662.36    178.92 o 
  -6  12  20        0.03      318.28    158.28 o 
  -5  12  20      473.71      468.82     99.67 o 
  -4  12  20      168.25      254.85     95.39 o 
  -8  13  20      764.06     1039.13    164.01 o 
  -7  13  20        7.51      185.23    174.34 o 
  -6  13  20      305.99      756.99    173.19 o 
  -5  13  20      423.48      739.78    165.73 o 
  -7  14  20      201.97      317.70    181.79 o 
  -6  14  20        5.32      341.79    176.06 o 
 -12   1  21      118.86      162.59     99.23 o 
 -11   1  21      113.97      146.52    113.84 o 
 -10   1  21      261.13      296.69    110.07 o 
  -9   1  21        0.37      -45.03     83.90 o 
  -8   1  21       15.83       30.58     69.64 o 
  -7   1  21      224.07      131.39     83.99 o 
  -6   1  21      620.80      760.97     87.37 o 
  -5   1  21       77.60       35.68     81.89 o 
  -4   1  21       76.17      186.22     92.82 o 
 -12   2  21      109.88      188.89    116.35 o 
 -11   2  21      224.10      318.85    149.10 o 
 -10   2  21        0.19      216.20    165.16 o 
  -9   2  21      567.69      650.67     98.92 o 
  -8   2  21      265.53      417.05    117.85 o 
  -7   2  21      342.81      252.99     80.94 o 
  -6   2  21      501.78      556.75     78.25 o 
  -5   2  21       37.76       19.11     88.84 o 
  -4   2  21      436.29      315.00     91.14 o 
 -12   3  21       19.39       64.80    169.17 o 
 -11   3  21       13.83      -25.23    137.63 o 
 -10   3  21      173.11      248.89    167.45 o 
  -9   3  21        0.95      106.02     89.75 o 
  -8   3  21       33.98       72.25     86.02 o 
  -7   3  21      129.67      168.89     71.53 o 
  -6   3  21      139.82      227.77     83.57 o 
  -5   3  21       59.31       41.67     83.94 o 
  -4   3  21       10.45       25.60     99.10 o 
 -12   4  21      226.02      364.73    161.72 o 
 -11   4  21      538.87      637.70    143.37 o 
 -10   4  21        7.09       18.35    168.03 o 
  -9   4  21     1111.81     1092.47    176.63 o 
  -8   4  21      772.73      988.67     90.30 o 
  -7   4  21      463.83      503.80     72.79 o 
  -6   4  21     1249.81     1209.37     94.40 o 
  -5   4  21      141.47      223.14     87.31 o 
  -4   4  21      743.41      724.39     95.53 o 
 -12   5  21        2.98      116.42    165.73 o 
 -11   5  21       13.59      189.82    137.06 o 
 -10   5  21       71.21      208.17    170.32 o 
  -9   5  21       16.51      194.98    169.75 o 
  -8   5  21       48.81       97.11     86.08 o 
  -7   5  21       48.51      144.57     87.80 o 
  -6   5  21       21.23      117.01     71.13 o 
  -5   5  21       14.76       94.78     93.47 o 
  -4   5  21      103.03      195.55    136.49 o 
 -12   6  21      119.75      257.49    179.50 o 
 -11   6  21      375.77      660.64    158.28 o 
 -10   6  21       27.29      291.32    166.88 o 
  -9   6  21      730.86     1013.33    147.96 o 
  -8   6  21      398.85      522.43    149.10 o 
  -7   6  21      256.72      312.87     93.42 o 
  -6   6  21      652.34      622.12     76.82 o 
  -5   6  21       59.80       76.54     95.60 o 
  -4   6  21      553.14      552.26    127.31 o 
 -11   7  21       20.61      263.22    179.50 o 
 -10   7  21        0.18       76.27    133.62 o 
  -9   7  21        2.33       79.14    156.56 o 
  -8   7  21        7.40      -10.90    158.28 o 
  -7   7  21        6.18       65.57     88.03 o 
  -6   7  21       34.81       77.70     80.27 o 
  -5   7  21       40.21        4.81     90.71 o 
  -4   7  21      111.86      227.67    127.31 o 
 -11   8  21       50.94       10.32    149.68 o 
 -10   8  21       59.72      271.83    178.92 o 
  -9   8  21       55.50      275.27    172.62 o 
  -8   8  21       49.75      426.66    173.76 o 
  -7   8  21       50.48       70.19     92.99 o 
  -6   8  21        0.14       13.17     76.96 o 
  -5   8  21        0.03       26.77     77.18 o 
  -4   8  21      106.34       82.01    146.81 o 
 -10   9  21       55.36      143.37    147.96 o 
  -9   9  21        0.01        8.03    153.69 o 
  -8   9  21       77.70      108.39    147.96 o 
  -7   9  21       27.61        5.16    156.56 o 
  -6   9  21      195.38      199.25     78.35 o 
  -5   9  21      225.08      288.95    166.88 o 
  -9  10  21       68.73      209.32    164.01 o 
  -8  10  21       29.00      242.01    168.60 o 
  -7  10  21        0.89      213.91    182.94 o 
  -6  10  21      272.24      296.75     94.10 o 
  -5  10  21       26.58       91.04     97.89 o 
  -8  11  21      155.71      360.72    184.09 o 
  -7  11  21      263.68      419.21    157.71 o 
  -6  11  21      210.87      369.32    182.36 o 
  -5  11  21      439.67      503.15    106.84 o 
  -7  12  21       57.88      325.73    144.52 o 
  -6  12  21      564.33      844.73    190.97 o 
 -12   0  22       19.59      174.34    149.10 o 
 -11   0  22       16.10       33.83    153.12 o 
 -10   0  22       13.34       70.54    165.16 o 
  -9   0  22       83.77      116.42    113.55 o 
  -8   0  22       42.31      -13.76    116.42 o 
  -7   0  22      126.03      161.72    129.03 o 
  -6   0  22      336.82      516.13    139.35 o 
  -5   0  22        8.95      -58.49    144.52 o 
 -12   1  22       37.18      290.96    117.65 o 
 -11   1  22       36.43      148.30    116.27 o 
 -10   1  22       36.63       88.89    142.22 o 
  -9   1  22      103.86      208.03     96.75 o 
  -8   1  22        1.15       27.36     80.10 o 
  -7   1  22      107.95       86.33     90.70 o 
  -6   1  22       30.54       99.38     95.27 o 
  -5   1  22        9.57       55.91     96.92 o 
 -12   2  22        5.71       49.32    178.35 o 
 -11   2  22       10.53      172.62    177.20 o 
 -10   2  22       27.83       79.14    138.21 o 
  -9   2  22       34.71       77.51     87.28 o 
  -8   2  22       99.61      123.62     73.06 o 
  -7   2  22       13.62       39.08     97.20 o 
  -6   2  22      255.51      311.83     89.85 o 
  -5   2  22       57.87      -27.35     89.98 o 
 -12   3  22      210.05      294.77    183.51 o 
 -11   3  22      258.54      550.53    177.20 o 
 -10   3  22      229.71      323.44    146.81 o 
  -9   3  22      597.98      756.38    169.75 o 
  -8   3  22       72.55      167.43     71.85 o 
  -7   3  22      713.97      642.09     83.05 o 
  -6   3  22      269.59      364.20     95.09 o 
  -5   3  22       14.43      -34.41    123.87 o 
 -11   4  22        6.56        1.72    179.50 o 
 -10   4  22       15.57       55.63    139.35 o 
  -9   4  22       21.71      113.55    174.91 o 
  -8   4  22       49.54      128.43     94.90 o 
  -7   4  22        4.29      207.81     78.42 o 
  -6   4  22       66.22       81.57     92.84 o 
  -5   4  22       59.93       83.15    129.03 o 
 -11   5  22      301.24      533.33    188.67 o 
 -10   5  22      317.50      235.12    161.15 o 
  -9   5  22      440.01      746.09    186.95 o 
  -8   5  22       99.50      199.22     91.54 o 
  -7   5  22      942.94      948.14     98.58 o 
  -6   5  22      151.14      120.61     90.05 o 
  -5   5  22        9.13       -8.60    138.78 o 
 -11   6  22        0.22      314.84    176.06 o 
 -10   6  22        3.08      237.42    185.23 o 
  -9   6  22        1.26      237.99    166.88 o 
  -8   6  22        0.44       49.32    151.97 o 
  -7   6  22       37.58      181.18     83.24 o 
  -6   6  22       20.78       64.26     88.88 o 
  -5   6  22       13.67       47.02    145.09 o 
 -10   7  22      134.50      338.35    170.90 o 
  -9   7  22       38.80      -29.25    162.29 o 
  -8   7  22       54.98      112.97    173.76 o 
  -7   7  22      382.24      331.62     80.38 o 
  -6   7  22        0.67      143.66    127.02 o 
  -5   7  22       32.25       83.73    135.34 o 
  -9   8  22       71.60      325.73    184.09 o 
  -8   8  22       21.11       87.74    176.63 o 
  -7   8  22       47.31       82.58    186.95 o 
  -6   8  22      208.95      151.43     99.74 o 
  -8   9  22       16.02       15.48    185.23 o 
  -7   9  22       26.64      272.97    161.15 o 
  -6   9  22       78.17      109.87    161.15 o 
 -11   1  23      154.02      249.46    178.92 o 
 -10   1  23       79.81      302.79    181.79 o 
  -9   1  23      124.27       64.89     89.30 o 
  -8   1  23       59.03      -14.92     85.27 o 
  -7   1  23      648.07      754.74     99.41 o 
  -6   1  23      123.36      151.97    121.58 o 
 -11   2  23        0.16       72.26    185.81 o 
 -10   2  23      241.79      415.20    184.09 o 
  -9   2  23      101.01      150.93     79.91 o 
  -8   2  23       39.30       -4.24     80.99 o 
  -7   2  23      172.81      232.33     95.29 o 
  -6   2  23       25.79       88.31    127.88 o 
 -10   3  23       41.87      128.46    186.38 o 
  -9   3  23       55.95      115.45     95.51 o 
  -8   3  23       73.60      162.86     78.65 o 
  -7   3  23      274.06      384.92     92.91 o 
  -6   3  23       39.00       63.66    124.44 o 
 -10   4  23      412.42      513.83    194.98 o 
  -9   4  23      306.24      562.58    147.38 o 
  -8   4  23      150.70       69.95     78.84 o 
  -7   4  23      443.98      440.64     96.25 o 
  -6   4  23       53.71      -68.82    121.00 o 
  -9   5  23        0.89      209.89    184.66 o 
  -8   5  23       17.87       52.72     82.29 o 
  -7   5  23        0.05       58.49    121.00 o 
  -6   5  23        8.53       41.86    125.02 o 
  -7   6  23      119.57      115.84    130.18 o 
  -6   6  23        7.71       63.66    142.22 o 
  -7   7  23      169.19      256.34    125.59 o 
 -10   0  24      158.67      154.84    130.75 o 
  -9   0  24      242.84      294.77    135.34 o 
  -8   0  24      140.66      177.20    137.06 o 
 -10   1  24       44.30      183.51    135.34 o 
  -9   1  24        5.84      -84.49     96.26 o 
  -8   1  24       32.60       15.46     94.67 o 
 -10   2  24       91.69       95.20    137.06 o 
  -9   2  24      167.47      111.36     91.93 o 
  -8   2  24       50.92       26.13     90.29 o 
  -9   3  24       26.31       38.25     83.70 o 
  -8   3  24      261.23      280.43    118.71 o 
  -8   4  24        0.00       77.99    122.15 o 
                                                 
